# Supplementary material for: Quantitative investigation reveals distinct phases in Drosophila sleep
Source: Commun Biol. 2021 Mar 19;4:364. doi: 10.1038/s42003-021-01883-y (PMC7979771; doi:10.1038/s42003-021-01883-y)
Supplement: Supplementary file 4 — Supplementary Data 1 [file 42003_2021_1883_MOESM4_ESM.xlsx]

## Sheet: Circadian and sleep profiles
Circadian Activity
Time point (ZT, hour)	Male 1D, Day 5, LD						Female 1D, Day 5, LD						Male 1D, Day 20, LD				Female 1D, Day 20, LD				Male 2D, Day 5, LD				Female 2D, Day 5, LD				Male 2D, Day 5, DD				Female 2D, Day 5, DD
0.5	81.4236111111111	91.4722222222222	74.9444444444444	81.1250000000000	100.680555555556		57.1458333333333	55.7777777777778	45.6041666666667	43	56.3787878787879		73.0000000000000	65.9305555555556	89.7569444444444		31.2898550724638	45.4166666666667	50.6111111111111		24.7380952380952	89.2222222222222	98.7619047619048		79.3333333333333	47.8095238095238	63.5396825396825		62.8888888888889	67.6349206349207	86.0317460317460		21.1904761904762	41.1111111111111	43.1746031746032
1.0	60.8333333333333	86.2361111111111	72.2569444444444	66.1666666666667	82.5138888888889		51.0833333333333	56.9583333333333	48.5138888888889	41.6527777777778	53.5606060606061		85.0416666666667	49.8750000000000	82.3263888888889		36.0144927536232	46.9444444444444	48.2847222222222		17.2857142857143	66.3492063492063	75.8888888888889		78.3333333333333	48.5714285714286	57.5714285714286		53.7142857142857	70.6666666666667	81.2698412698413		25.9682539682540	42.2063492063492	48.8095238095238
1.5	39.4930555555556	64.3055555555556	49.7638888888889	43.8472222222222	56.3194444444444		45.8125000000000	52.7222222222222	41.8819444444444	37.5694444444444	47.5757575757576		72.6250000000000	30.6527777777778	62.8333333333333		30.6376811594203	41.7638888888889	47.1388888888889		9.92857142857143	46.6190476190476	51.1269841269841		66.3809523809524	46.2063492063492	49.5873015873016		37.3015873015873	59.2063492063492	106.169312169312		25.6468253968254	41.3968253968254	52.8253968253968
2.0	24.5208333333333	46.2222222222222	30.3333333333333	31.1666666666667	32.2638888888889		42.6736111111111	48.5277777777778	37.4305555555556	34.8611111111111	40.1363636363636		61.1944444444444	23.8333333333333	50.2638888888889		29.2318840579710	37.2916666666667	40.7430555555556		6.92857142857143	39.0634920634921	29.4920634920635		52.6666666666667	44.4285714285714	45.0158730158730		44.6349206349206	54.6507936507937	74.8835978835979		28.7936507936508	42.0158730158730	55.8412698412699
2.5	15.9027777777778	34.5416666666667	21.9861111111111	23.8333333333333	20.9722222222222		37.8819444444444	44.8750000000000	34.9375000000000	31.1250000000000	37.2424242424242		53.5138888888889	17.8194444444444	38.7916666666667		26.4927536231884	35.0416666666667	39.1458333333333		3.42857142857143	22.8253968253968	12.5714285714286		45.9523809523810	40.8095238095238	44.0634920634921		39.2222222222222	64.5714285714286	62.0158730158730		30.2619047619048	43.9841269841270	54.9365079365079
3.0	15.2500000000000	27.2500000000000	14.9444444444444	20.9027777777778	21.0000000000000		35.0625000000000	41.5277777777778	29.4236111111111	29.1388888888889	40.9090909090909		45	18.3333333333333	34.9375000000000		25.2898550724638	30.6944444444444	37.4722222222222		4.76190476190476	24.3174603174603	8.61904761904762		38.1190476190476	44.5873015873016	35.8571428571429		37.5873015873016	51.3333333333333	65.0343915343915		37.1944444444445	40.7619047619048	58.2222222222222
3.5	12.7847222222222	20.3055555555556	11.2222222222222	18.7500000000000	19.1527777777778		31.8333333333333	36.2916666666667	25.6180555555556	28.2083333333333	33.5000000000000		43.4166666666667	15.6111111111111	28.2777777777778		25.4492753623188	27.8194444444444	32.9791666666667		1.42857142857143	27.3333333333333	3.77777777777778		35.2142857142857	39.3174603174603	31.8730158730159		30.4126984126984	56.5396825396826	52.8703703703704		39.0912698412698	40.8412698412698	51.9682539682540
4.0	13.6875000000000	18.3472222222222	10.8611111111111	13.7500000000000	15.8055555555556		29.1388888888889	33.2222222222222	22.6805555555556	25.5555555555556	26.6818181818182		39.7777777777778	13.6250000000000	26.9027777777778		24.9130434782609	23.4583333333333	36.3472222222222		1.83333333333333	29.9523809523810	2.58730158730159		33.1190476190476	46.4285714285714	26.8095238095238		30.4285714285714	38.7619047619048	66.1825396825397		38.1904761904762	41.2222222222222	54.6507936507937
4.5	10.4236111111111	17.4861111111111	8.42361111111111	14.7638888888889	15.9861111111111		25.2222222222222	28.8750000000000	18.7291666666667	22.2083333333333	16.8484848484849		34.0277777777778	13.1527777777778	27.7916666666667		24.1449275362319	21.7638888888889	32.6250000000000		1.64285714285714	41.3650793650794	2.12698412698413		27.9047619047619	25.8253968253968	26.5873015873016		29.9523809523810	43.7777777777778	56.7830687830688		41.2420634920635	41.0952380952381	53.4761904761905
5.0	11.8125000000000	14.9861111111111	6.34027777777778	12.4861111111111	16.0972222222222		22.7083333333333	23.6388888888889	17.8958333333333	22.7500000000000	12.7424242424242		32.3472222222222	11.6666666666667	30.9930555555556		23.5217391304348	21.1111111111111	34.2361111111111		3.52380952380952	31.5238095238095	2.25396825396825		23.1190476190476	26.0793650793651	22.2539682539683		27.5714285714286	39.4126984126984	45.3201058201058		41.6587301587302	40.5079365079365	54.5555555555556
5.5	9.36805555555556	13.1250000000000	9.90277777777778	14.8888888888889	13.2222222222222		22.7500000000000	21.2500000000000	15.0763888888889	20.0000000000000	8.92424242424243		31.7222222222222	11.0694444444444	29.3819444444444		23.3478260869565	19.2916666666667	33.0555555555556		5.95238095238095	19.2380952380952	5.14285714285714		21.4761904761905	28.2857142857143	18.3174603174603		30.0793650793651	39.7460317460318	52.5238095238095		43.6865079365079	39.3174603174603	52.6031746031746
6.0	8.43055555555556	11.1666666666667	6.20833333333333	10.7916666666667	14.4583333333333		18.3888888888889	18.8750000000000	12.4722222222222	19.8611111111111	8.75757575757576		26.5000000000000	12.0138888888889	23.8263888888889		21.9130434782609	20.9722222222222	28.9027777777778		1.73809523809524	18	2.88888888888889		18.2619047619048	22.8571428571429	16.4761904761905		28.0476190476190	29.9047619047619	68.5978835978836		43.9484126984127	42.2698412698413	52.5079365079365
6.5	7.69444444444445	12.2638888888889	8.02777777777778	8.97222222222223	10.3611111111111		16.6180555555556	18.8750000000000	10.3402777777778	20.5138888888889	6.06060606060606		27.0833333333333	14.5555555555556	23.7430555555556		22.5652173913043	17.3611111111111	29.9722222222222		2.76190476190476	14.5873015873016	1.52380952380952		15.1190476190476	20.3650793650794	13.8412698412698		29.3809523809524	41.0793650793651	52.4550264550265		43.9126984126984	39.3809523809524	52.7142857142857
7.0	8.66666666666667	12.1250000000000	5.88194444444445	12.6111111111111	11.1527777777778		14.2777777777778	15.0694444444444	10.5972222222222	19.8055555555556	6.86363636363636		25.5138888888889	15.6111111111111	21.5277777777778		21.0869565217391	18.3750000000000	32.9097222222222		3.23809523809524	15.4126984126984	2.65079365079365		13.8333333333333	31.3015873015873	10.3174603174603		30.0158730158730	37.2222222222222	50.6798941798942		45.0753968253968	42.1904761904762	48.8412698412698
7.5	9.68055555555556	15.7916666666667	7.65277777777778	8.56944444444445	14.0833333333333		13.3819444444444	15.2916666666667	9.20138888888889	16.2222222222222	4.50000000000000		26.2777777777778	12.8750000000000	23.0763888888889		22.2173913043478	16.5833333333333	30.3888888888889		4.07142857142857	25.5873015873016	0.873015873015873		13.1190476190476	33.2380952380952	9.11111111111111		30.7142857142857	34.3015873015873	54.7724867724868		45.0238095238095	43	52.0634920634921
8.0	11.5208333333333	14.7361111111111	8.74305555555556	9.81944444444445	12.4583333333333		12.9375000000000	14.0277777777778	8.33333333333333	15.9027777777778	4.50000000000000		25.2638888888889	15.9166666666667	18.1527777777778		20.6231884057971	16.6944444444444	28.2152777777778		2.71428571428571	18.4285714285714	2.52380952380952		11.0952380952381	37.9365079365079	9.98412698412698		31.5238095238095	40.7777777777778	61.3544973544974		40.4444444444444	43.4603174603175	51.1111111111111
8.5	16.5000000000000	19.7777777777778	11.9583333333333	10.5416666666667	21.3611111111111		12.1875000000000	14.6111111111111	9.47916666666667	16.3194444444444	3.15151515151515		28.9861111111111	15.6250000000000	23.8958333333333		20.6811594202899	17.5555555555556	29.1805555555556		2.35714285714286	11.0952380952381	1.53968253968254		8.07142857142857	25.9523809523810	9.31746031746032		47.4285714285714	42.1428571428571	55.6428571428571		41.4087301587302	43.1111111111111	51.8412698412698
9.0	14.7013888888889	19.5833333333333	13.2500000000000	18.8333333333333	16.5138888888889		12.6944444444444	13.0416666666667	8.20138888888889	19.4722222222222	3.84848484848485		29.8194444444444	14.5555555555556	25.3333333333333		20.5362318840580	21.1666666666667	28.7013888888889		4.83333333333333	16.4444444444444	2.69841269841270		9.14285714285714	38.0000000000000	8.58730158730159		50.2222222222222	48.8571428571429	69.0978835978836		42.4087301587302	44.3968253968254	51.4920634920635
9.5	17.9513888888889	23.3194444444444	19.3819444444444	12.9722222222222	21.9305555555556		14.8055555555556	12.8472222222222	10.5347222222222	17.7222222222222	5.69696969696970		27.8888888888889	17.7916666666667	25.6805555555556		21.6376811594203	22.8472222222222	33.0208333333333		3.16666666666667	17.8253968253968	6.65079365079365		10.9523809523810	49.8253968253968	5.46031746031746		55.6825396825397	43.5873015873016	76.3650793650794		39.5952380952381	47.4285714285714	56.3492063492064
10.0	22.4305555555556	26.5138888888889	22.8055555555556	17.7500000000000	26.3750000000000		16.1250000000000	15.4305555555556	10.9791666666667	17.9861111111111	14.5454545454545		33.0416666666667	21.3888888888889	25.2708333333333		22.7971014492754	25.3611111111111	33.0069444444445		2.30952380952381	22.1904761904762	4.28571428571429		9.26190476190476	47.4603174603175	6.98412698412698		51.2063492063492	53.8888888888889	76.8571428571429		44.3888888888889	47.3015873015873	56.3015873015873
10.5	32.4166666666667	34.5416666666667	35.9583333333333	22.7083333333333	32.3750000000000		19.4861111111111	18.5277777777778	14.3888888888889	18.9583333333333	7.89393939393939		32.3333333333333	26.9583333333333	24.6666666666667		22.6956521739130	30.8055555555556	39.2083333333333		4.57142857142857	26.7460317460317	8.76190476190476		10.3333333333333	53.0793650793651	8.85714285714286		54.4761904761905	50.8888888888889	76.0714285714286		48.4246031746032	48.5714285714286	52.3968253968254
11.0	41.9027777777778	49.7500000000000	38.9097222222222	29.8333333333333	48.2777777777778		26.6666666666667	24.8055555555556	19.0833333333333	23.3194444444444	12.1515151515152		39.6666666666667	29	31.6527777777778		23.3623188405797	37.9027777777778	48.2986111111111		5.71428571428571	43.9206349206349	22.6825396825397		15.0476190476191	56.9206349206349	22.2857142857143		72.5396825396825	52.4761904761905	88.8095238095238		53.2460317460317	48.4603174603175	54.6031746031746
11.5	57.5486111111111	66.2500000000000	53.7013888888889	44.2083333333333	85.8333333333334		38.2013888888889	36.7083333333333	28.0486111111111	28.3472222222222	27.2121212121212		48.1111111111111	53.3055555555556	82.5972222222222		26.1159420289855	42.5833333333333	43.8680555555556		10.9761904761905	58.5873015873016	51.8571428571429		16.8095238095238	54.2698412698413	30.3174603174603		71.8888888888889	62.6031746031746	101.248677248677		47.2142857142857	53.0952380952381	62.8253968253968
12.0	73.9444444444445	82.4027777777778	68.5277777777778	57.3750000000000	106.763888888889		50.9652777777778	52.9305555555556	41.2708333333333	37.2222222222222	38.3939393939394		65.4722222222222	83.3472222222222	107.791666666667		27.3188405797102	49.9583333333333	53.5069444444445		24.9285714285714	89.9841269841270	85.5555555555556		35.5000000000000	70.0952380952381	54.7777777777778		90.5714285714286	65.6825396825397	107.253968253968		50.5476190476190	52.2857142857143	67.2063492063492
12.5	97.9513888888889	91.1944444444444	92.6944444444444	113.250000000000	124.055555555556		64.2291666666667	82.2361111111111	70.1736111111111	65.6388888888889	92.8181818181818		75.6666666666667	82.0555555555556	95.6458333333333		38.8550724637681	72.5555555555556	72.2916666666667		139.190476190476	135.365079365079	134.539682539683		129.904761904762	81.4920634920635	93.2063492063492		97.1904761904762	70.6507936507937	149.309523809524		55.4365079365079	51.9841269841270	70.2539682539683
13.0	80.1180555555555	62.9722222222222	66.7361111111111	84.7500000000000	95.5416666666667		57.4027777777778	68.3611111111111	55.9652777777778	51.2222222222222	68.3787878787879		40.6388888888889	54.0277777777778	62.4930555555556		26.5652173913043	52.6944444444444	58.6250000000000		120.309523809524	78.6507936507936	94.2222222222222		101.880952380952	50.8730158730159	71.8888888888889		93.5714285714286	74.6190476190476	160.309523809524		62.8253968253968	45.6190476190476	67.8095238095238
13.5	56.5208333333333	37.5833333333333	38.6041666666667	58.0555555555556	70.3194444444444		43.6388888888889	56.1805555555556	46.7638888888889	40.0138888888889	58.1212121212121		26.0555555555556	41.0833333333333	48.3819444444444		21.2318840579710	44.2083333333333	47.3194444444444		90.7619047619048	63.0317460317460	54.8571428571429		81.7142857142857	42.3333333333333	60.1746031746032		73.9206349206349	59.9365079365079	115.425925925926		63.4761904761905	39.1428571428571	60.3968253968254
14.0	29.7430555555556	17.9583333333333	17.1527777777778	34.4027777777778	40.2222222222222		30.0416666666667	41.8888888888889	36	30.6805555555556	47.6515151515152		12.8055555555556	22.3750000000000	31.7569444444445		16.8405797101449	36.4305555555556	41		58.4523809523810	32.5396825396825	25.9523809523810		56	26.1746031746032	41.1746031746032		54.8571428571429	53.5714285714286	95.2513227513228		54.2023809523809	30.0317460317460	53.7142857142857
14.5	11.0208333333333	8.95833333333333	7.91666666666667	18.6944444444444	13.4027777777778		16.2013888888889	27.6250000000000	27.0347222222222	22.2916666666667	33.0606060606061		5.62500000000000	15.3888888888889	18.0625000000000		16.0289855072464	31.4722222222222	33.9236111111111		39.5000000000000	43.0634920634921	7.88888888888889		35.5000000000000	18.3809523809524	26.6507936507937		40.3809523809524	36.7619047619048	76.8571428571429		43.8373015873016	24.5396825396825	52
15.0	4.90972222222222	8.90277777777778	12.3402777777778	11.1250000000000	11.4583333333333		9.53472222222222	18.0833333333333	23.9097222222222	16.6944444444444	25.3181818181818		5.47222222222222	22.4305555555556	8.34722222222222		12.1449275362319	26.8333333333333	29.6944444444444		25.2857142857143	35.2539682539683	4.98412698412698		22.9761904761905	12.8412698412698	22.7460317460317		21.5079365079365	28.8412698412698	76.4206349206349		37.0714285714286	19.5238095238095	33.5555555555556
15.5	5.01388888888889	10.8333333333333	2.66666666666667	6.33333333333333	7.98611111111111		7.42361111111111	11.9722222222222	12.4513888888889	12.8194444444444	20.4090909090909		7.33333333333333	10.0000000000000	6.22222222222222		11.2898550724638	26.9444444444444	24.3611111111111		14.6428571428571	26.5714285714286	2.92063492063492		16.5714285714286	28.5238095238095	17.0476190476191		14.0793650793651	30.2222222222222	85.2962962962963		32.8769841269841	14.9682539682540	23.6190476190476
16.0	2.78472222222222	6.08333333333334	3.32638888888889	11.7916666666667	6.86111111111111		2.72916666666667	8.95833333333333	8.64583333333333	9.11111111111111	18.5303030303030		11.8333333333333	9.95833333333333	8.34722222222222		10.2463768115942	20.1805555555556	18.5208333333333		14.6428571428571	25.6507936507937	3.77777777777778		14.0952380952381	23.7619047619048	16.3968253968254		11.5238095238095	22.6507936507937	62.8571428571429		31.0595238095238	10.1904761904762	17.3492063492064
16.5	3.00694444444444	8.51388888888889	4.45833333333333	13.4583333333333	8.48611111111111		2.09027777777778	6.13888888888889	6.52083333333333	8.00000000000000	11.1060606060606		11.4861111111111	21.3055555555556	8.15972222222222		11.7246376811594	21.4444444444444	18.5763888888889		8.45238095238095	18.2063492063492	4		10.5000000000000	18.0158730158730	8.52380952380952		8.85714285714286	21.9206349206349	52.7037037037037		22.0119047619048	7.66666666666667	9.77777777777778
17.0	3.12500000000000	17.3194444444444	5.74305555555556	12.7916666666667	5.11111111111111		1.09722222222222	2.84722222222222	3.02083333333333	10.5694444444444	8.56060606060606		12.8750000000000	12.5138888888889	9.75694444444445		11.3043478260870	18.9583333333333	17.6319444444444		7.95238095238095	12.3492063492064	7.36507936507937		8.28571428571429	12.0634920634921	8.11111111111111		5.95238095238095	18.0634920634921	70.0661375661376		7.31746031746032	7.47619047619048	6.93650793650794
17.5	4.04861111111111	18.0555555555556	6.46527777777778	16.1805555555556	12.8333333333333		1.20138888888889	3.47222222222222	5.61111111111111	6.68055555555556	8.03030303030303		15.9583333333333	12.3472222222222	11.4513888888889		11.7681159420290	21.5138888888889	16.9166666666667		7.16666666666667	23.7619047619048	6.41269841269841		11.3095238095238	11.9047619047619	38.0317460317460		3.96825396825397	16.1587301587302	62.9126984126984		5.87698412698413	7.90476190476191	5.49206349206349
18.0	3.30555555555556	6.98611111111111	2.36805555555556	14.1250000000000	6.59722222222222		1.72222222222222	4.33333333333333	2.11111111111111	4.36111111111111	4.54545454545455		13.2222222222222	10.0972222222222	15.1944444444444		11.3043478260870	21.6527777777778	17.7986111111111		3.64285714285714	12.9206349206349	2.74603174603175		11.2142857142857	12.8730158730159	14.9682539682540		8.61904761904762	19.9047619047619	48.1058201058201		5.55158730158730	4.34920634920635	4.92063492063492
18.5	4.44444444444445	6.34722222222222	3.63888888888889	16.0833333333333	16.5972222222222		1.30555555555556	3.98611111111111	1.72222222222222	4.86111111111111	4.25757575757576		11.0555555555556	8.33333333333333	11.7152777777778		12.4057971014493	17.3888888888889	17.9583333333333		1.76190476190476	17.8730158730159	2		8.30952380952381	8.20634920634921	6.31746031746032		4.42857142857143	15.3809523809524	54.4312169312169		6.15079365079365	4.79365079365079	6.12698412698413
19.0	4.13194444444445	1.88888888888889	1.90972222222222	18.8333333333333	38.1388888888889		1.30555555555556	1.15277777777778	1.60416666666667	2.90277777777778	3.37878787878788		11.8888888888889	6.45833333333334	11.6805555555556		12.9565217391304	26.8888888888889	17.3402777777778		1.11904761904762	19.5079365079365	3.04761904761905		3.57142857142857	7.71428571428572	4.65079365079365		9.53968253968254	13.9682539682540	54.2910052910053		5.48809523809524	7.77777777777778	6.06349206349206
19.5	4.64583333333333	4.65277777777778	1.89583333333333	18.5555555555556	8.88888888888889		2.70833333333333	1.63888888888889	0.541666666666667	3.59722222222222	2.56060606060606		12.6527777777778	7.26388888888889	10.2986111111111		11.8405797101449	20.4166666666667	19.2569444444444		7.04761904761905	7.01587301587302	4.03174603174603		7.02380952380952	8.52380952380952	3.61904761904762		10.3015873015873	18.5555555555556	51.9788359788360		6.40873015873016	10.0952380952381	7.09523809523810
20.0	5.74305555555556	16.1388888888889	2.51388888888889	17.0277777777778	15.9861111111111		5.11111111111111	1.25000000000000	7.11111111111111	3.48611111111111	3.40909090909091		11.8194444444444	9.79166666666667	11.5277777777778		10.2608695652174	18.2083333333333	16.4722222222222		2.28571428571429	11.7460317460317	4.38095238095238		3.54761904761905	12.0793650793651	4.92063492063492		20.1746031746032	19.2539682539683	52.3915343915344		8.16666666666667	12.8095238095238	11.5079365079365
20.5	5.00694444444445	24.7222222222222	13.5902777777778	18.5833333333333	14.5138888888889		3.63888888888889	1.98611111111111	4.75694444444445	3.83333333333333	4.54545454545455		13.2222222222222	20.0555555555556	11.2152777777778		9.39130434782609	28.2083333333333	14.3263888888889		3.14285714285714	21.2063492063492	7.26984126984127		7.26190476190476	5.38095238095238	4.09523809523810		17.8571428571429	33.1587301587302	54.8121693121693		9.32539682539682	15.1587301587302	13.1111111111111
21.0	14.2500000000000	26.0000000000000	28.5763888888889	23.3611111111111	18.0972222222222		5.17361111111111	12.7083333333333	12.2638888888889	4.59722222222222	6.33333333333333		24.5000000000000	27.5277777777778	10.0486111111111		16.7971014492754	36.0694444444444	15.6388888888889		28.8571428571429	27.2222222222222	10.8412698412698		19	7.88888888888889	6.36507936507937		24.5873015873016	22.4126984126984	61.1560846560847		9.76587301587301	16.0000000000000	13.8253968253968
21.5	42.8472222222222	27.9583333333333	38.8888888888889	48.8472222222222	27.6944444444444		12.6597222222222	17.0277777777778	15.1597222222222	5.72222222222222	10.5757575757576		36.3750000000000	27.1805555555556	17.8680555555556		20.2028985507246	33.0277777777778	20.5347222222222		44.5238095238095	22.3015873015873	19.1587301587302		33.3095238095238	13.2857142857143	8.11111111111111		35.1587301587302	25.2857142857143	60.4100529100529		14.7698412698413	17.1269841269841	15.9365079365079
22.0	43.3680555555556	39.4861111111111	49.4236111111111	45.6666666666667	49.8611111111111		17.5833333333333	12.7777777777778	16.3472222222222	7.05555555555556	17.5757575757576		31.0416666666667	28.0833333333333	25.5902777777778		12.5362318840580	35.9583333333333	24.3333333333333		39.0476190476191	36.2857142857143	26.5079365079365		28.1190476190476	16.3492063492064	11.8888888888889		25.8571428571429	38.8412698412698	72.5925925925926		32.3412698412698	19.4285714285714	16.2380952380952
22.5	35.4375000000000	39.9305555555556	54.0625000000000	44.2638888888889	71.6666666666667		14	18.4166666666667	17.4583333333333	9	34.0303030303030		37.0972222222222	32.7500000000000	28.3611111111111		9.73913043478261	35.7361111111111	26.8611111111111		51.6190476190476	37.3492063492064	33.6349206349206		26.5952380952381	18.9841269841270	11.8571428571429		37.1746031746032	49.9523809523810	74.3465608465609		18.7777777777778	23.2222222222222	18
23.0	42.1111111111111	35.8888888888889	46.5416666666667	55.0277777777778	59.7916666666667		13.3472222222222	12.5277777777778	16.2569444444444	9.66666666666667	27.6515151515152		42.9444444444444	30.7083333333333	38.3888888888889		7.79710144927536	34.6805555555556	27.6597222222222		51.3333333333333	39.8571428571429	38.6190476190476		27.4047619047619	24.6349206349206	12.8095238095238		45	40.9206349206349	79.6190476190476		17.0595238095238	27.4444444444444	19.6666666666667
23.5	37.1805555555556	45.1805555555556	47.5486111111111	55.2361111111111	49.4305555555556		17.0069444444444	17.8333333333333	21.4861111111111	14.5000000000000	24.0909090909091		41.2361111111111	28.8750000000000	46.3333333333333		6.88405797101449	32.4305555555556	20.4722222222222		71.0952380952381	33.2857142857143	52.7619047619048		34.4761904761905	18.1587301587302	18.1587301587302		49.8571428571429	53	85.4761904761905		15.1944444444444	31.1428571428571	22.1111111111111
24.0	33.8541666666667	51.6388888888889	33.9375000000000	54.0833333333333	49.3611111111111		34.9236111111111	20.5972222222222	19.4722222222222	21.3888888888889	27.4848484848485		43.8888888888889	28.0555555555556	49.7916666666667		10.8260869565217	37.2083333333333	24.9861111111111		62.3571428571429	42.7301587301587	61.2222222222222		47.9761904761905	23.9206349206349	30.9523809523810		66.9365079365079	45.8571428571429	66.1428571428572		19.2063492063492	30.7460317460317	27.0952380952381
sleep Profile
time point (ZT, hour)	Male 1D, Day 5, LD						Female 1D, Day 5, LD						Male 1D, Day 20, LD				Female 1D, Day 20, LD				Male 2D, Day 5, LD				Female 2D, Day 5, LD				Male 2D, Day 5, DD				Female 2D, Day 5, DD
0.5	3.47570833333333	2.22439814814815	5.24744907407407	5.66032407407408	1.99964814814815		3.61292592592593	4.98246296296296	5.51695370370370	5.56543518518518	3.02349494949495		6.12520370370370	7.10041666666667	2.76717129629630		10.5116425120773	4.97781481481481	4.12275000000000		20.0679206349206	7.48028571428572	5.67303703703704		2.13757142857143	10.7843703703704	5.39455026455027		10.6275873015873	11.0251428571429	11.8834215167549		21.3445899470899	9.30751322751323	11.2589100529101
1.0	6.74672222222222	1.26319444444444	2.75542592592593	6.68409259259259	3.08168518518518		3.00464814814815	2.22453703703704	1.69568055555556	5.15694444444444	2.62217171717172		3.14616666666667	9.23460185185185	4.22719907407408		3.67752657004831	2.79050925925926	4.74651388888889		23.0039365079365	10.5024126984127	8.73544973544974		1.80222222222222	12.4039894179894	6.51875132275132		12.6775873015873	11.0190476190476	10.9715026455026		18.4824973544974	8.93631746031746	9.69422222222222
1.5	12.5962361111111	5.78407407407407	8.34612962962963	11.5768240740741	8.62270370370370		3.89466666666667	2.43119444444444	2.65751851851852	7.31216666666667	4.73328282828283		4.38921296296296	15.8987962962963	7.69226388888889		5.54612560386473	4.72139814814815	5.52193055555556		25.4793333333333	16.8590476190476	13.6550158730159		3.42573015873016	12.4818412698413	7.55615873015873		17.9833862433862	13.0875449735450	11.6276737213404		17.6635767195767	9.30410582010582	8.36874074074074
2.0	18.5791481481482	9.15649074074074	16.1565879629630	16.5233703703704	14.2822129629630		5.08077314814815	3.52890740740741	3.96187962962963	7.66702777777778	7.23537373737374		7.14753703703704	18.3139537037037	11.7584722222222		6.36851207729469	7.12545370370370	7.78044444444445		27.2089682539683	20.1115978835979	19.6652486772487		5.13293650793651	12.9375449735450	8.45320634920635		17.1456190476190	14.3297142857143	13.2155132275132		16.8416428571429	8.69592592592593	7.01710052910053
2.5	21.9786620370370	14.7861759259259	19.2982731481481	18.3810555555556	20.7897129629630		6.04636574074074	4.75507407407407	6.14528703703704	8.95325000000000	10.5459898989899		8.17308333333333	20.5018703703704	15.2471944444444		6.72115942028986	7.30892592592593	9.01028703703704		28.6957301587302	24.4428359788360	25.5450793650794		6.36377777777778	14.8965185185185	10.5682962962963		17.7895343915344	14.3292698412698	15.8757019400353		15.5826825396825	8.00600000000000	7.05738624338624
3.0	22.6883657407407	17.1682870370370	22.7451805555556	19.8109537037037	20.4459907407407		7.03831481481482	5.77369444444445	7.82020370370370	9.25132407407407	11.9536464646465		10.3144814814815	22.1652870370370	17.1123194444444		8.18399033816425	9.88645370370370	9.74913888888889		28.5450952380952	24.6364021164021	27.6267513227513		8.87934920634921	16.1418306878307	11.8600846560847		17.7342222222222	14.9559470899471	17.2523474426808		13.6700767195767	8.27975661375661	5.81782010582011
3.5	23.3315324074074	19.1500648148148	24.6841296296296	20.2704907407407	21.0017685185185		8.14993055555556	7.81588888888889	9.94030092592593	9.69267592592593	16.6186565656566		11.9716018518519	22.9958240740741	18.4067083333333		8.47370048309179	10.6675740740741	11.2669027777778		29.4745555555556	25.2211957671958	28.5519259259259		12.2430634920635	17.2268465608466	12.1215978835979		21.3135555555556	13.9895449735450	17.4153580246914		12.4351746031746	8.67502645502646	6.42861375661376
4.0	23.0130601851852	21.0360000000000	25.7382037037037	22.6272407407407	22.8442962962963		10.0400740740741	9.31462962962963	11.8340277777778	11.7586111111111	18.1803333333333		12.0552962962963	23.6621851851852	18.8516666666667		8.43168115942029	13.0931111111111	11.8792777777778		28.7736349206349	26.6927724867725	28.9697248677249		12.5317619047619	16.8823703703704	15.5179153439153		21.7714603174603	18.4794814814815	16.5098289241623		11.9605899470899	8.83256084656085	6.46385185185185
4.5	24.8320277777778	20.6748981481482	25.9344583333333	21.8748888888889	21.8548055555556		12.3651712962963	11.1098055555556	14.2053750000000	14.2746296296296	20.3904343434343		14.3094074074074	23.4497314814815	18.8025787037037		9.06911111111111	14.5572407407407	13.0357268518519		29.3623174603175	26.6705925925926	29.0621164021164		16.3136825396825	16.6368148148148	15.7358941798942		21.4087513227513	17.3045608465608	16.2783756613757		11.2810105820106	9.15471957671958	5.38962962962963
5.0	24.3998888888889	21.7320462962963	26.9009861111111	23.4653888888889	23.1416759259259		13.5942962962963	14.7037129629630	16.2294212962963	12.8527777777778	22.5922222222222		14.7745462962963	23.8185092592593	19.4288750000000		8.45409661835749	13.3456944444444	14.6829722222222		28.6449682539683	27.4899682539683	29.1559365079365		18.2158571428571	17.4734920634921	17.8085185185185		20.8837883597884	19.2927936507937	20.5154691358025		11.0709629629630	8.95368253968254	5.49778835978836
5.5	25.1528564814815	23.2427962962963	27.1008101851852	22.7115740740741	24.4157685185185		14.3365925925926	15.2927222222222	17.2905925925926	14.5470648148148	23.8398383838384		15.1243055555556	24.7287037037037	19.6269675925926		8.91866666666667	15.3003518518519	14.6865046296296		29.1750793650794	26.8891111111111	28.9020211640212		18.5637460317460	18.5600423280423	19.6440634920635		21.9891851851852	18.4074391534392	19.1000828924162		10.0916402116402	10.8826878306878	5.05167195767196
6.0	25.5343101851852	23.1736944444444	27.3211481481482	24.3097407407407	22.6636388888889		16.4785324074074	16.3759722222222	19.2328287037037	14.9573981481481	23.7495555555556		18.1849259259259	23.2843888888889	20.2022037037037		10.0098260869565	14.2420740740741	16.3458518518519		29.4692063492064	27.6462328042328	28.7970052910053		20.9894126984127	19.8213756613757	20.7583492063492		22.2295238095238	21.9315026455026	18.2392751322751		11.1026587301587	10.5466243386243	4.79333333333333
6.5	26.4422638888889	22.7667222222222	27.5753703703704	25.4430555555556	24.8701111111111		17.0699583333333	17.1669814814815	20.8875138888889	14.3008240740741	25.8505858585859		16.5388148148148	23.1108333333333	20.6134907407407		10.0311400966184	15.9483055555556	17.0024907407407		29.5257301587302	27.1304126984127	29.3084126984127		22.0353015873016	19.1338835978836	22.0742433862434		21.2181693121693	18.9960634920635	17.8039276895944		10.4978835978836	10.3998941798942	4.89503703703704
7.0	25.4367083333333	23.3119814814815	27.0331898148148	24.0178333333333	24.2196759259259		18.9820601851852	18.7330833333333	20.6173842592593	14.8964629629630	26.2681717171717		17.6922500000000	24.5176388888889	21.5172222222222		10.9608792270531	16.9038518518519	16.7752500000000		29.6953492063492	27.4651216931217	29.0961164021164		22.7851269841270	20.2321904761905	23.6034285714286		20.8365291005291	19.5273650793651	18.4163932980600		8.44269841269841	8.51803174603175	5.95897354497355
7.5	25.1674953703704	22.6639907407407	26.2277592592593	25.1736018518519	23.2409074074074		19.2943055555556	18.6822129629630	22.3199305555556	16.1907777777778	27.7526060606061		17.8201018518519	22.7832500000000	20.8744675925926		10.7508599033816	17.1994259259259	18.3185509259259		29.4224761904762	27.3560952380952	29.7207724867725		24.3305396825397	20.6355449735450	24.8775449735450		19.4318624338624	19.7363068783069	16.4575008818342		9.66944973544974	9.02740740740741	4.96841269841270
8.0	24.1210601851852	21.8163796296296	25.3438101851852	24.2785555555556	23.6455925925926		20.0105648148148	20.0090925925926	22.8471712962963	16.9412037037037	26.9184242424242		17.9095462962963	21.4217962962963	21.6451296296296		11.7540096618357	16.4705833333333	19.0124675925926		29.2280476190476	27.2840423280423	28.8024761904762		25.4153333333333	21.8776825396825	24.3603068783069		20.6372804232804	19.1510793650794	14.5095202821870		11.2750476190476	8.91224338624339	5.09431746031746
8.5	21.8588888888889	19.7282500000000	23.5162824074074	24.1685370370370	20.1488703703704		20.1934212962963	19.8307777777778	22.3816018518518	16.8454351851852	27.3832828282828		18.7805092592593	21.5099259259259	20.0944814814815		11.9413816425121	16.5252500000000	19.3828750000000		29.3325714285714	27.4858518518518	29.2481904761905		25.8634603174603	21.9422010582011	25.1727301587302		16.9309312169312	19.4753439153439	14.4031710758377		10.5304603174603	8.30298412698413	4.96071957671958
9.0	21.0689861111111	18.8785092592593	22.7030740740741	22.3943055555556	21.0188425925926		20.1996805555556	20.5552592592593	22.9517083333333	15.7547592592593	27.0073030303030		16.4915185185185	22.0736574074074	18.9360277777778		12.4028405797101	15.3166203703704	19.2334768518519		28.6072698412698	26.7138730158730	28.8525185185185		26.6892698412698	21.2725502645503	25.6014391534392		13.7445714285714	17.7000529100529	12.4002328042328		9.32690211640212	8.30622222222222	5.57497354497354
9.5	20.5791712962963	18.5548240740741	19.9526388888889	22.9047500000000	18.5498703703704		18.5929074074074	21.0614629629630	21.0539212962963	15.7988333333333	26.6303232323232		15.7997592592593	21.2919814814815	18.4165370370370		11.0252560386473	12.2905370370370	18.3199444444444		29.0491111111111	26.7775661375661	28.4111957671958		26.4370317460318	22.2720952380952	27.0096402116402		13.8134603174603	17.3160000000000	10.9645396825397		10.2525211640212	6.97820105820106	3.56460317460317
10.0	18.6000555555556	16.9082870370370	18.2749537037037	20.7066111111111	16.7205277777778		18.0289675925926	19.0346944444444	20.6034537037037	16.0376203703704	25.5745050505050		14.6582685185185	19.1735000000000	18.0622268518519		11.0839516908213	11.0619444444444	18.5139120370370		29.3178888888889	25.2786984126984	28.4782010582011		26.4471587301587	21.5144126984127	26.4961375661376		14.4360317460317	16.1112486772487	10.4365731922399		8.35835978835979	7.95996825396825	3.68523809523810
10.5	14.5254861111111	13.1676944444444	12.5524444444444	16.3433703703704	13.6076111111111		16.3896944444444	17.9515925925926	17.1978472222222	15.9847685185185	25.1277575757576		14.6604629629630	16.0160555555556	17.0047037037037		11.0348985507246	8.61808333333333	16.0385648148148		28.8635873015873	24.2433650793651	26.3209100529101		26.2537142857143	21.8833544973545	25.2296190476191		12.6861375661376	14.2840000000000	7.83000176366843		8.51253174603175	6.19351322751323	5.28864550264550
11.0	10.4467222222222	8.17750000000000	9.71786111111111	14.0626203703704	7.81637962962963		12.8297222222222	15.3247407407407	14.6485231481481	13.2305925925926	21.9392626262626		10.9560185185185	13.9678518518518	13.9500694444444		10.1462028985507	7.26777777777778	11.2134305555556		28.2741269841270	18.3239788359788	21.3861904761905		24.1218571428571	20.0719470899471	22.0717142857143		7.89267724867725	14.2621375661376	7.19939329805996		8.22604497354497	8.18342857142857	5.39368253968254
11.5	5.17637500000000	3.97121296296296	3.67116203703704	6.96687962962963	3.29669444444444		7.56711574074074	9.51195370370370	9.10582870370370	11.9499074074074	17.1476666666667		7.59950000000000	8.65976851851852	8.88119444444445		9.61443478260870	5.49248148148148	6.80915740740741		26.3466031746032	9.67594708994709	13.9830476190476		20.5455555555556	14.9643597883598	16.4262010582011		8.94186243386243	11.3746137566138	6.01646913580247		10.3782751322751	6.89515343915344	3.78174603174603
12.0	1.70617129629630	1.50100925925926	0.768990740740741	3.78325000000000	0.310388888888889		2.69746296296296	3.85553703703704	3.55192129629630	9.49442592592593	8.13874747474748		3.47765740740741	3.84129629629630	3.52249537037037		8.38747826086956	5.49700000000000	5.04178240740741		17.6462063492064	4.33556613756614	3.87063492063492		11.7735555555556	10.3271851851852	8.04615873015873		4.21029629629630	10.2027407407407	3.41241975308642		9.30609788359788	7.41008465608466	3.76635978835979
12.5	2.17587962962963	3.51236111111111	0.733018518518519	1.24055555555556	0		4.26723148148148	1.07087037037037	1.39814351851852	7.83820370370371	0.509111111111111		4.80700000000000	2.53991666666667	2.95322685185185		7.31080193236715	3.90874074074074	3.58138425925926		2.68463492063492	3.61720634920635	0.889936507936508		1.12212698412698	10.0240317460317	5.08596825396825		3.68591534391534	10.2953227513228	2.13718165784832		6.84601851851852	8.62977777777778	3.06625396825397
13.0	5.83996296296296	9.21848148148148	4.71827777777778	3.49355555555556	0.968074074074074		7.45064814814815	2.44299074074074	3.68443055555556	9.75553703703704	2.48340404040404		12.8132777777778	7.51913888888889	6.50484722222222		12.5102222222222	8.73125000000000	6.08448148148148		3.21023809523810	11.3476719576720	5.53152380952381		2.70138095238095	13.6472910052910	7.07899470899471		4.07020105820106	9.85277248677249	3.07098412698413		6.38169047619048	10.4594708994709	5.13195767195767
13.5	10.3292037037037	15.3736851851852	12.6852222222222	9.31022222222222	5.98685185185185		10.2540046296296	5.12890740740741	5.30460648148148	13.4131666666667	4.41716161616162		17.7433888888889	12.6266296296296	10.3374351851852		16.5348212560387	9.67349074074074	9.25524074074074		7.58269841269841	18.6624550264550	13.1448994708995		4.72187301587302	15.4176084656085	8.45373544973545		9.88633862433862	13.4908042328042	8.60623633156967		5.76191005291005	12.2519365079365	7.65055026455026
14.0	18.2600787037037	21.8916944444445	21.1776342592593	16.6369444444444	16.0586481481481		15.3861527777778	9.95495370370370	9.05362962962963	15.8147314814815	7.47428282828283		23.6247222222222	18.6439444444444	17.5352500000000		18.7171787439614	12.3695740740741	12.0500833333333		13.0642698412698	22.6103809523810	21.9481058201058		10.4268888888889	19.9623174603175	13.3846243386243		15.4736296296296	15.8026455026455	13.5604814814815		9.43062169312169	15.9611534391534	10.0275026455026
14.5	25.5335833333333	25.5451296296296	26.4806481481482	22.1056851851852	25.4531111111111		20.4427268518519	15.0225833333333	13.5288842592593	18.5795555555556	12.6041111111111		27.2017037037037	22.2815092592593	22.0095740740741		19.6819033816425	15.0049537037037	15.5331944444444		18.2820952380952	24.3590582010582	27.0047195767196		16.1410793650794	22.6177883597884	16.8560952380952		19.9266984126984	19.9767301587302	19.3003350970018		13.8280767195767	18.4284656084656	12.5564021164021
15.0	28.2031250000000	25.8869351851852	27.4120879629630	24.7297222222222	26.4038240740741		25.0637129629630	19.8520925925926	18.1073935185185	21.1519907407407	16.9281111111111		27.6302407407407	22.7547685185185	25.8525833333333		21.0808599033816	15.9342037037037	17.2316342592593		23.7747936507937	26.3411322751323	28.1176825396825		20.5750952380952	24.9563492063492	21.1349206349206		23.8715343915344	22.0575978835979	24.1203209876543		15.1408650793651	21.2184021164021	16.8397671957672
15.5	28.8922314814815	26.1453611111111	29.1372083333333	26.9997685185185	27.2723703703704		26.5797824074074	22.8602407407407	21.9171712962963	23.0838148148148	19.1393838383838		26.4951944444444	25.5083518518519	27.4805879629630		22.6406086956522	16.1417129629630	18.0143101851852		25.5376666666667	25.9162751322751	29.0710793650794		22.6730000000000	25.2025185185185	23.7033862433862		26.3513650793651	21.8334391534392	26.7266349206349		17.8118677248677	22.7870793650794	20.6411851851852
16.0	29.3903009259259	26.6711944444444	28.7067361111111	25.3043240740741	28.0216574074074		28.5983703703704	23.9682500000000	24.0954768518519	24.7267222222222	20.7227373737374		25.2238240740741	25.8860925925926	27.1699861111111		22.5576038647343	20.3224629629630	19.9401018518519		25.6851269841270	25.4180211640212	28.8391534391534		23.3456190476191	26.0991640211640	25.4283492063492		26.8554285714286	23.3109312169312	27.2703403880071		22.7289259259259	25.8091322751323	22.8303174603175
16.5	29.0992037037037	26.3223148148148	28.1986851851852	25.4018518518519	28.0637500000000		28.9804629629630	26.2626203703704	25.9905231481482	25.0007129629630	23.6005757575758		26.1837870370370	25.7188148148148	27.4336759259259		22.4543671497585	19.0643703703704	20.5832685185185		27.6401746031746	26.2432910052910	28.3079047619048		24.3990793650794	25.7327407407407	26.3702222222222		27.4926455026455	24.2823280423280	27.9631481481482		26.3704973544974	26.5031957671958	25.5186666666667
17.0	29.2946712962963	26.4642407407407	27.9875925925926	25.1253240740741	28.7100185185185		29.6707731481481	27.8908981481481	28.3750324074074	24.7258703703704	24.8618181818182		25.2818240740741	25.7305000000000	26.6545046296296		22.3460096618357	21.6183148148148	20.9200694444444		27.9447460317460	27.5753650793651	27.6087724867725		26.2241111111111	26.2994814814815	26.5698412698413		28.3065608465608	25.3633439153439	27.8557283950617		27.5078677248677	27.1349206349206	27.0526560846561
17.5	29.2514675925926	25.8228981481482	27.4273703703704	23.8325555555556	26.5326111111111		29.7037870370370	28.2751388888889	27.2144027777778	26.3024814814815	26.1056666666667		23.4947129629630	24.8912222222222	26.2825277777778		22.5782705314010	20.1643518518519	21.6093472222222		27.8753333333333	27.7530793650794	28.5183068783069		26.2793650793651	26.5223386243386	27.6397354497355		28.8595449735450	26.0183492063492	27.8831075837743		28.3998597883598	27.2607830687831	27.6581164021164
18.0	29.1824120370370	26.7225833333333	29.0602222222222	24.4182870370370	28.0328240740741		29.4637916666667	27.9016018518518	28.7714166666667	27.6181388888889	27.4594848484848		24.5856018518518	26.3088796296296	26.1412314814815		22.4879903381643	20.2042037037037	21.8146805555556		28.9464920634921	28.2584338624339	28.8967724867725		26.7464920634921	26.9285820105820	26.9945396825397		28.1509417989418	24.9414285714286	28.4412116402116		27.4569391534392	28.2168994708995	27.8920740740741
18.5	29.3619490740741	28.3948703703704	28.9380740740741	23.8718055555556	26.7655740740741		29.5650601851852	29.3223518518518	29.1735972222222	27.0453796296296	27.7629797979798		25.7727685185185	26.2308796296296	26.0337824074074		21.9734009661836	20.7448518518519	20.2991250000000		29.2067619047619	27.6319153439153	29.1789523809524		26.5224761904762	27.2977671957672	27.4093333333333		28.9190899470899	25.8798201058201	27.8585767195767		28.3993465608466	27.7922116402116	27.3090582010582
19.0	29.4626944444444	29.2016018518518	29.2182083333333	23.9081759259259	26.8238518518518		29.4154814814815	29.1488518518518	29.4413611111111	28.1515648148148	27.8783939393939		25.4423518518519	27.5785185185185	26.1909166666667		21.9063864734300	20.6907777777778	20.2651620370370		29.6124285714286	27.2130793650794	28.9409523809524		28.1850793650794	27.3913756613757	28.0372592592593		27.9140211640212	26.3963280423280	27.9844179894180		27.4479100529101	26.5842222222222	26.9916507936508
19.5	29.1190833333333	28.4283796296296	29.2167592592593	23.1581111111111	26.5370555555555		29.9158657407407	29.1043796296296	29.6864259259259	27.7888796296296	28.2843131313131		25.1782500000000	26.9392962962963	26.5482407407407		22.4234782608696	19.5750925925926	20.9001157407407		28.7977460317460	28.5313439153439	28.8083174603175		28.3315714285714	27.9437248677249	28.0770582010582		26.9851534391534	25.4696190476190	27.8215731922399		28.4029947089947	25.7838306878307	26.9530370370370
20.0	28.5833842592592	26.8406574074074	28.9005000000000	22.9234907407407	25.2205740740741		29.3276898148148	29.5160740740741	28.7880509259259	27.5760925925926	27.7368787878788		25.1296111111111	25.5683611111111	25.9563657407407		22.7000386473430	20.6215370370370	21.9765972222222		29.2769682539683	28.2835026455026	28.7132910052910		29.0912222222222	27.8277989417989	28.1642857142857		25.8933015873016	25.1835132275132	27.6008994708995		28.1830291005291	24.1910793650794	25.0352380952381
20.5	28.4955462962963	24.6330555555556	24.1739444444444	22.7895925925926	24.9290092592593		29.2029120370370	29.2347777777778	27.7626851851852	27.7328240740741	27.6165555555556		24.9288888888889	22.6418425925926	25.9833379629630		24.3328888888889	16.1009259259259	22.0044675925926		29.1963809523810	27.2456825396825	27.6146031746032		28.1458095238095	27.7864550264550	28.1956613756614		24.9748465608466	23.2631428571429	25.6578201058201		28.1902751322751	22.5593439153439	23.4181058201058
21.0	25.5530185185185	19.3653611111111	16.5237962962963	20.5936388888889	25.1616481481481		27.5157638888889	26.9434351851852	23.2161990740741	27.2700648148148	26.4952222222222		21.0704351851852	18.6940833333333	26.3030972222222		19.8340869565217	11.6103425925926	21.2963194444444		21.8850952380952	25.3134179894180	26.8802539682540		24.3172380952381	26.5891005291005	27.4229947089947		23.2544021164021	23.2752910052910	25.1868359788360		28.0846190476190	22.4036825396825	23.3953227513228
21.5	17.0102129629630	18.1979444444445	11.7916944444444	17.4255833333333	20.8715833333333		23.4744305555556	24.0368518518519	20.4564027777778	26.7170185185185	24.4706666666667		17.0994629629630	18.2932314814815	24.5615509259259		17.3604154589372	11.7959259259259	19.7735000000000		15.2873809523810	24.6891534391534	24.7108465608466		18.6492380952381	26.6027936507937	26.5415238095238		23.7809100529101	23.1371005291005	25.3801869488536		27.5849523809524	21.8930899470899	22.9468359788360
22.0	13.6768750000000	14.6709444444444	7.95686574074074	14.1674814814815	13.5573240740741		20.1898472222222	22.5026851851852	19.0235648148148	25.7366111111111	20.5466464646465		17.7846666666667	17.3058888888889	22.5735694444444		21.1528019323672	11.3030740740741	19.5143472222222		16.7359365079365	22.1173227513227	22.4012910052910		20.8472857142857	24.8252063492064	25.1119047619048		24.4719047619048	19.4963492063492	24.5230070546737		27.0627037037037	21.1997883597884	22.7966772486773
22.5	15.9982731481481	14.2528703703704	5.79928703703704	13.1612222222222	4.64848148148148		21.7124583333333	21.8731018518519	18.0416111111111	25.0414074074074	12.2993939393939		14.7387037037037	16.2670370370370	19.9522777777778		23.5738357487923	11.4629351851852	18.7511435185185		15.5847619047619	18.8779365079365	20.3792804232804		20.9821111111111	23.8867089947090	25.3880529100529		21.4072063492063	16.8322433862434	22.1595414462081		27.4157460317460	18.2698306878307	21.1209100529101
23.0	14.4110648148148	15.4944537037037	10.4001064814815	8.97637037037037	8.12429629629630		21.7455787037037	22.7843148148148	19.1696527777778	23.8435740740741	13.3540303030303		13.8676481481481	16.1286851851852	17.0996712962963		24.5889565217391	10.4581759259259	18.4206157407407		14.1797460317460	19.0201269841270	19.6597566137566		20.3356190476190	23.4222328042328	25.1407301587302		19.3556507936508	18.1264444444444	20.5131834215168		26.5613597883598	16.0465291005291	20.0864656084656
23.5	16.3612314814815	11.5207314814815	13.2021111111111	8.34617592592593	10.6882037037037		20.9038055555556	21.6291574074074	19.4940185185185	20.1777500000000	14.2712424242424		14.9052962962963	17.6182685185185	14.8347638888889		25.0697101449275	10.7914259259259	16.7648379629630		9.98839682539682	19.7568359788360	15.2329947089947		17.0127619047619	22.9581269841270	22.8522645502646		17.5671322751323	15.2063280423280	16.1263686067019		25.8099894179894	14.5114497354497	19.5724444444444
24.0	16.9413333333333	8.01891666666667	9.93395833333333	8.95107407407408	14.1334166666667		17.4937037037037	18.5001574074074	14.0880231481482	16.0902870370370	12.3254040404040		13.2065740740741	17.7096203703704	12.8600787037037		24.4528405797101	10.1056388888889	13.0813240740741		11.3880634920635	16.4988465608466	11.6574391534392		12.6711587301587	21.5523492063492	17.9288783068783		14.0001904761905	17.2160952380952	18.3590599647266		24.6537936507937	13.0800529100529	17.6726243386243

## Sheet: Parameters of sleep pattern
Estimated Parameters of sleep pattern in Flies
conditions: 1) 1D, Day 5, LD; 2) 1D, Day 20, LD; 3) 2D, Day 5, LD; 4) 2D, Day5, DD
beta - day	beta - night	N - day	lambda - day	K- day	N - night	lambda - night	K - night	M(1)/F(2)	experiment	condition
0.612307781936646	0.774504533974594	282	141.631205673759	73	44	555.045454545455	280	1	1	1
0.679038723501569	0.709696633661744	85	358.120000000000	231	111	419.450810810811	176	1	1	1
0.765170457008211	0.791686723856771	111	162.887927927928	96	130	217.992615384615	115	1	1	1
0.749616767438907	0.830709693373988	80	268.502500000000	152	47	379.017872340426	194	1	1	1
0.629445942271136	0.745677854715490	85	252.314823529412	179	112	360.196071428571	149	1	1	1
0.784648234262478	0.769277317161319	78	387.175384615385	168	128	301.434062500000	127	1	1	1
0.787966793696387	0.775895373824081	84	353.226190476191	148	103	297.481941747573	161	1	1	1
0.765371862789755	0.663134240506362	88	205.635000000000	136	144	238.310833333333	136	1	1	1
0.631995731811548	0.911185759114987	206	241.244660194175	87	56	542.011428571429	234	1	1	1
0.695026423152067	0.732181055076507	184	247.811086956522	88	125	360.778560000000	170	1	1	1
0.774416319669618	0.876056831370708	67	226.477014925373	166	64	233.768125000000	205	1	1	1
0.604804143020964	0.830696442133087	73	521.397260273973	273	58	497.744827586207	270	1	1	1
0.694256963891353	0.780286176590251	175	202.596800000000	103	141	236.630921985816	121	1	1	1
0.661914628700140	0.887323389347591	137	355.493430656934	141	91	411.014945054945	162	1	1	1
0.621237178028393	0.840482542894454	47	1607.71744680851	433	21	2480.76761904762	536	1	1	1
0.652180435265681	0.787585680430945	55	698.906181818182	299	45	1080.63288888889	270	1	1	1
0.746225175671372	0.773956699707365	74	759.375675675676	191	44	1441.60727272727	209	1	1	1
0.677652243621435	0.723588186637834	99	460.244040404041	193	41	963.401951219512	492	1	1	1
0.700173278958495	0.889031520876353	71	345.728450704225	217	27	1720.64000000000	323	1	1	1
0.745154768646656	0.872648679490324	144	244.455277777778	107	36	905.381111111111	277	1	1	1
0.759944529836837	0.958236474539139	105	398.239619047619	144	108	343.905925925926	110	1	1	1
0.666284602025604	0.830180898106352	84	382.267142857143	230	108	296.547777777778	109	1	1	1
0.744984312725973	0.843075723522186	159	225.911446540881	93	28	1264.77000000000	504	2	1	1
1.12628014659589	0.917633310276469	48	255.090833333333	110	54	626.771851851852	188	2	1	1
0.828553249763697	0.797122421074696	161	34.6549068322981	53	137	299.026861313869	117	2	1	1
0.815288325851904	0.860030489527909	169	164.074319526627	91	47	826.079148936170	466	2	1	1
0.716130572739253	0.729150878492147	105	207.451047619048	161	54	730.858518518519	367	2	1	1
0.856305366132645	1.02386466733288	53	229.436226415094	240	28	777.525714285715	327	2	1	1
0.852681065016389	0.938955243293384	101	130.125940594059	131	36	525.972222222222	273	2	1	1
0.803881823652796	0.923817333153795	79	255.591898734177	198	30	863.046666666667	436	2	1	1
0.823527255584546	0.802961069076549	73	413.305753424658	182	24	2626.48833333333	646	2	1	1
0.865396315719875	0.931281674211993	43	390.526511627907	239	33	1187.54787878788	340	2	1	1
0.826884760911915	1.02042835684204	113	320.572389380531	160	41	1196.52878048780	266	2	1	1
1.00237323782634	0.893367114136172	48	134.350833333333	84	90	241.757333333333	104	2	1	1
0.926522446666442	0.902411856532022	29	1105.96275862069	303	27	1044.11407407407	368	2	1	1
0.963396309737437	0.979597016009239	34	442.528235294118	259	43	831.899534883721	292	2	1	1
0.815567063656591	0.920738348157376	41	709.489756097561	403	24	1717.30500000000	529	2	1	1
0.846454103846543	0.918475580656656	45	441.762666666667	289	31	843.923870967742	492	2	1	1
1.02566776079082	0.885687551373200	49	191.231020408163	109	54	549.799259259259	351	2	1	1
0.958238173169415	0.968456501437482	123	52.1938211382114	55	31	1808.09548387097	219	2	1	1
0.686801646869439	0.839827132800904	67	426.896716417910	200	25	1067.88160000000	587	1	1	1
0.658359365512834	0.832720174507696	129	541.222325581395	121	43	1176.40279069767	310	1	1	1
0.802581884526327	0.969436692741545	107	192.272523364486	138	45	409.615111111111	206	1	1	1
0.668721388171715	0.759621301215401	43	1229.30232558140	326	37	1316.70270270270	485	1	1	1
0.741123373673357	0.827690745269035	98	274.681632653061	172	33	582.784242424242	435	1	1	1
0.639721760508130	0.909871227898025	80	442.235000000000	226	21	2257.42857142857	418	1	1	1
0.774042024262327	0.832843461717450	70	308.217142857143	165	35	1116.53714285714	289	1	1	1
0.695337452869658	0.856758784253067	92	272.743478260870	222	34	812.305882352941	361	1	1	1
0.687301934091927	0.954394117189092	81	417.767407407407	261	25	1181.22720000000	332	1	1	1
0.608112745658968	0.682997153208069	113	422.880353982301	169	35	1560.16914285714	368	1	1	1
0.728288003598137	0.931913435185187	53	355.489056603774	253	37	1230.22270270270	365	1	1	1
0.711320530991495	0.862853156641550	55	787.093090909091	299	26	1195.81692307692	534	1	1	1
0.632316661855272	0.939109460958065	51	581.104313725490	393	30	1913.82400000000	461	1	1	1
0.619465426502707	0.676040037995964	129	282.402480620155	192	55	978.189090909091	342	1	1	1
0.657344751360932	0.645960064548513	74	403.004324324324	262	37	1628.05837837838	457	1	1	1
0.586546617989926	0.686785284107320	41	821.986341463415	443	27	2223.70814814815	601	1	1	1
0.763642514738182	0.846013535153692	62	161.050967741936	189	57	437.623157894737	256	1	1	1
0.641825187545928	0.709512492938174	114	173.422807017544	163	84	585.431428571429	210	1	1	1
0.761464700522788	0.736198067408779	177	188.807005649717	86	22	964.012727272727	640	1	1	1
0.799327401924805	0.708018596044583	105	268.598476190476	155	50	1150.29360000000	445	1	1	1
0.840427163432645	0.958911962583295	160	112.781750000000	77	24	1979.25833333333	415	2	1	1
0.653714909686973	0.853397868372924	275	185.127418181818	68	41	677.937560975610	400	2	1	1
0.792592797342305	0.939148824345749	110	237.962545454545	146	22	1207.25454545455	467	2	1	1
0.784978392912204	0.965797007308406	73	219.730958904110	165	22	851.218181818182	444	2	1	1
1.01262186377424	1.02756338642406	75	261.432000000000	113	35	398.577142857143	172	2	1	1
0.770124413930739	0.863587185319835	111	176.997837837838	134	72	270.883888888889	153	2	1	1
0.884330831821129	0.947942106197697	102	24.8858823529412	50	110	315.845818181818	112	2	1	1
0.905665186260984	0.851863766412177	47	216.369361702128	127	30	1083.02133333333	355	2	1	1
1.01481068229922	0.891084142058455	65	110.640615384615	97	34	1321.99764705882	345	2	1	1
0.885548915415929	0.976816872634015	108	280.997777777778	113	84	315.435714285714	130	2	1	1
0.829195462388094	0.917467228793554	26	493.973846153846	362	42	1071.43047619048	346	2	1	1
0.815131809267225	1.11559915070554	94	253.423829787234	139	21	2159.99428571429	556	2	1	1
0.672666667820181	0.752068269417461	88	702.534545454546	191	37	620.904864864865	464	1	2	1
0.767680368460265	0.829245506266759	139	222.714820143885	108	26	481.407692307692	424	1	2	1
0.758319138735278	0.871595509542166	54	423.057777777778	265	27	420.589629629630	357	1	2	1
0.686604383910638	0.682974904680402	124	343.538709677420	152	104	752.051538461539	177	1	2	1
0.726807203967795	0.778551065219795	178	206.908764044944	94	29	885.678620689655	424	1	2	1
0.751867419325794	0.880775008370618	50	389.621600000000	249	55	729.253090909091	196	1	2	1
0.768360233477298	0.821849889452723	75	245.060800000000	154	58	429.066206896552	239	1	2	1
0.740932530266135	0.755406901489263	117	149.452991452991	107	71	400.379154929577	205	1	2	1
0.793561828550452	0.888727388899190	94	405.768936170213	154	26	1051.63692307692	367	1	2	1
0.733105933645285	0.847340631777210	72	655.981666666667	202	29	1603.18206896552	441	1	2	1
0.654934843864974	0.841821696795426	80	407.278000000000	203	47	150.417872340426	152	1	2	1
0.670286720128329	0.765881309084680	113	239.792920353982	134	80	520.949000000000	168	1	2	1
0.678358791571510	0.888335637662163	171	182.382456140351	111	30	812.553333333333	332	1	2	1
0.745751796177914	0.718918573941059	348	49.1389655172414	50	84	191.499523809524	147	1	2	1
0.844398873107864	0.844471410962714	109	139.050642201835	118	108	299.841111111111	148	1	2	1
0.714235902677840	0.717702081450222	78	432.726666666667	184	30	851.446666666667	388	1	2	1
0.931801228096200	0.867081833064798	53	55.4716981132075	70	53	358.787924528302	184	1	2	1
0.772986798080852	0.589899461907630	82	368.024390243902	169	42	1301.66952380952	455	1	2	1
0.724067459695326	0.687262864216359	75	388.589866666666	207	53	825.379622641510	349	1	2	1
0.779848824981938	0.739237100135021	89	299.661573033708	159	23	1137.28869565217	626	1	2	1
0.830970886853648	0.623027741934379	104	420.968461538461	138	32	1343.55375000000	485	1	2	1
0.866902947502918	0.854347992370943	54	444.344444444444	180	26	921.066153846154	270	1	2	1
0.874393542068144	0.864501407841173	84	322.034761904762	145	26	870.807692307692	564	1	2	1
0.964953528465259	0.899634249382636	61	250.763934426230	129	33	911.693333333334	481	2	2	1
0.875565526904085	0.845627830329517	193	156.722279792746	67	39	1308.32307692308	445	2	2	1
0.904094390833672	0.900102739930349	73	202.606027397260	85	63	450.038730158730	186	2	2	1
1.04727614841825	0.914432622358314	89	65.1550561797753	55	51	1012.07372549020	336	2	2	1
0.748639957117984	0.820055513874093	134	145.679701492537	137	49	631.013877551021	412	2	2	1
0.857412404811032	0.787222185467504	118	103.523728813559	100	27	2450.88888888889	481	2	2	1
0.801299819102549	0.933128926062636	77	251.670649350649	191	50	608.018400000000	235	2	2	1
0.961981459651738	1.07142781206172	76	545.782105263158	144	24	2206.08500000000	404	2	2	1
0.865575928017258	0.861701550083671	209	103.852440191388	64	50	888.145600000000	232	2	2	1
0.841516788221683	0.792946573056601	90	100.399111111111	88	36	674.793333333333	367	2	2	1
0.940427043899251	0.836994000471189	91	96.6800000000000	80	30	830.229333333333	439	2	2	1
0.900865804329055	0.914775992040914	86	244.208372093023	148	27	1643.33925925926	476	2	2	1
0.888480340540445	0.961152123436426	96	299.392083333333	122	27	780.162962962963	378	2	2	1
0.851253383209707	0.768892289816759	103	85.7557281553398	91	26	2243.16923076923	548	2	2	1
1.00461087051167	0.938765224239486	148	56.8462162162162	56	27	1445.32000000000	384	2	2	1
0.875919832949090	0.756023108030123	47	43.9668085106383	78	44	729.374545454546	344	2	2	1
0.905885434027169	0.880602987133017	89	181.749662921348	112	34	1431.40470588235	338	2	2	1
0.901497588273505	1.02003108291461	135	219.819555555555	106	25	1244.84640000000	284	2	2	1
0.687234373447260	0.882193084847506	175	216.159771428571	103	45	596.088000000000	314	1	3	1
0.681856664501201	0.815480935185811	137	278.157372262774	139	46	1129.07217391304	301	1	3	1
0.659607273238752	0.730658334362823	89	314.662022471910	211	45	1150.14044444444	253	1	3	1
0.600941920120420	0.768682827235452	92	290.595652173913	229	25	1210.88640000000	344	1	3	1
0.604210254428509	0.914795337047918	59	665.622372881356	328	27	1865.42666666667	424	1	3	1
0.743280218887794	0.842578703057789	116	256.979310344828	139	38	561.149473684211	317	1	3	1
0.712097496620860	0.730618340399597	93	471.748817204301	161	28	1405.14428571429	425	1	3	1
0.609899638357357	0.686444065066700	196	210.595714285714	108	99	499.283232323232	154	1	3	1
0.571694972610738	0.630304902132298	60	402.942000000000	304	88	472.865000000000	223	1	3	1
0.576154395181852	0.688906097162036	151	334.537748344371	144	35	1207.16114285714	343	1	3	1
0.682018033806902	0.711504767012186	80	452.440000000000	206	32	953.115000000000	447	1	3	1
0.680644262388530	0.839168092791587	191	218.453403141361	100	75	529.604800000000	150	1	3	1
0.679811692856327	0.776866241901759	79	369.175696202532	181	31	819.882580645161	397	1	3	1
0.768918954328150	0.864633193493556	80	277.403500000000	168	47	574.230638297872	268	1	3	1
0.590813141059352	0.742514374990475	225	192.407466666666	95	31	731.165161290323	359	1	3	1
0.725609519783004	0.788702737182161	197	114.842233502538	83	80	180.498000000000	152	1	3	1
0.674891353511315	0.695346099162996	122	302.918032786885	144	55	662.872727272727	327	1	3	1
0.668109163978268	0.760905678272601	127	248.515275590551	140	29	1084.23172413793	470	1	3	1
0.700839723744871	0.690408931892829	157	112.071082802548	77	31	875.068387096774	580	1	3	1
0.615560301960321	0.722534201747090	73	588.394520547945	232	30	797.296000000000	418	1	3	1
0.644907360813358	0.727784682867261	61	332.782295081967	246	44	876.363636363637	368	1	3	1
0.689876074063830	0.617822403455771	83	177.713734939759	147	56	864.917142857143	353	1	3	1
0.674057686065857	0.997923815593243	43	654.117209302326	445	36	1319.39777777778	397	1	3	1
0.590741424684512	0.671388398123061	203	236.115862068965	124	101	424.730297029703	201	2	3	1
0.756828469176344	0.890733596877408	162	203.204444444444	98	70	267.217142857143	153	2	3	1
0.733831108926166	0.807981618776526	185	117.460540540540	77	27	1253.60296296296	488	2	3	1
0.686651962219748	0.852925699980435	86	251.266046511628	212	27	1186.12296296296	522	2	3	1
0.871521610018790	1.04887091677506	239	46.1777405857741	50	25	972.912000000000	394	2	3	1
0.719484124811467	0.877820218343528	182	100.226813186813	82	39	1013.51589743590	364	2	3	1
0.885695694976548	0.967760013994192	78	337.378461538462	170	40	877.638000000000	314	2	3	1
0.744016379774874	0.720481923390378	180	177.179777777778	97	44	459.959090909091	381	2	3	1
0.773493718455315	0.848300477007409	41	718.519024390244	345	30	1257.30800000000	377	2	3	1
0.882930590619960	0.941263237088271	219	78.0111415525114	50	31	687.886451612903	402	2	3	1
0.759218340701478	0.994934612047437	149	147.186040268456	111	27	1006.15703703704	384	2	3	1
0.807569093672740	1.01363550794013	92	353.112608695652	157	54	820.045925925926	223	2	3	1
1.01300408193168	0.968611598950269	85	170.296000000000	89	37	1468.03459459459	385	2	3	1
0.826997300285149	0.949788392682763	118	175.958983050847	126	75	341.452266666667	117	2	3	1
0.837856690634369	0.814998705819570	129	168.804651162791	90	27	975.508148148148	540	2	3	1
0.725759548303298	0.837104861337429	133	128.286015037594	114	58	562.595862068966	198	2	3	1
0.700747503131218	0.758594761232468	49	353.710204081633	290	84	391.379523809524	237	2	3	1
0.900759534544294	0.836949253362889	181	67.2167955801105	57	30	1479.02533333333	317	2	3	1
0.717637889941750	0.802429122495943	136	262.870882352941	125	41	456.008780487805	336	1	3	1
0.808392333905044	0.817167809774119	35	485.482285714286	352	24	1092.99166666667	391	1	3	1
0.678173412434652	0.774735431393836	38	1767.08421052632	448	31	1313.15483870968	376	1	3	1
0.628355288322876	0.767463838706916	83	465.973493975904	258	44	901.031818181819	413	1	3	1
0.619640816801400	0.808813396739260	57	885.009122807017	270	29	476.339310344828	431	1	3	1
0.645771474673619	0.766385619224413	66	440.760000000000	316	53	488.066415094340	342	1	3	1
0.767919355514448	0.845221022926332	110	196.550545454545	169	32	756.238750000000	421	1	3	1
0.742880046883632	0.834301827946243	73	492.620273972603	176	28	1042.55571428571	357	1	3	1
0.692873569461107	0.840489315453366	139	426.209784172662	131	52	287.127692307692	319	1	3	1
0.580052466442612	0.690892704028525	146	307.096986301370	140	43	687.846511627907	399	1	3	1
0.762873243179100	0.918187119163590	97	307.771546391753	155	77	276.978701298701	123	1	3	1
0.774832786131241	0.767536447188402	78	360.756923076923	189	26	643.886153846154	496	1	3	1
0.671951592211249	0.822507720619614	171	219.930760233918	93	34	605.163529411765	409	1	3	1
0.732742933728213	0.791087420863470	80	238.300500000000	214	46	531.573913043478	281	1	3	1
0.697193644611276	0.790805198315245	50	444.223200000000	386	38	805.102105263158	385	1	3	1
0.744381930588482	0.883194226071071	93	199.212903225806	163	138	184.462318840580	88	1	3	1
0.745293847432100	0.900528905385584	153	294.326274509804	81	30	565.066666666667	348	1	3	1
0.704435311478832	0.918604076555536	69	559.568115942029	293	40	982.138000000001	395	1	3	1
0.744366691105316	0.745383164390280	105	325.482285714286	159	43	620.740465116279	356	1	3	1
0.722983030463226	0.744760889270473	105	263.296761904762	151	33	696.807272727272	428	1	3	1
0.738441622700376	0.751134781046095	61	542.163278688525	354	84	609.932857142857	168	1	3	1
0.908267186587365	1.03719908961953	139	119.312230215827	91	39	340.265641025641	194	2	3	1
1.00519003633912	0.988806718528278	114	93.4129824561403	71	25	816.616000000000	381	2	3	1
0.885740060159281	0.945449258124352	61	181.648524590164	152	33	906.147878787879	314	2	3	1
0.895228544174381	0.902137230382504	117	187.376068376068	92	35	976.849142857143	470	2	3	1
0.884491217968823	0.859381433498900	72	255.028888888889	158	23	2028.08869565217	544	2	3	1
0.851711161319317	0.922528698091467	127	85.3609448818898	80	39	1102.83487179487	373	2	3	1
0.962325982482701	1.01286338001752	168	70.8583333333333	62	40	519.008000000000	259	2	3	1
0.928207331941458	0.979279155403300	22	411.516363636364	198	36	670.275555555555	405	2	3	1
0.946313250631667	1.00387709232621	111	199.754234234234	125	28	714.968571428571	368	2	3	1
0.964863749579359	0.963318194415864	95	148.250947368421	148	38	946.892631578947	302	2	3	1
0.854615179375088	0.911827506235946	54	179.393333333333	177	87	359.897011494253	145	2	3	1
0.801181125933989	0.977441436750294	210	107.530095238095	66	21	882.474285714286	363	2	3	1
0.835014741789679	0.984158753559315	94	66.7629787234042	86	30	1225.74933333333	241	2	3	1
0.822744539448006	0.887325789950511	123	237.719349593496	104	29	1931.83310344828	428	2	3	1
0.975877396205464	1.01631853889708	37	286.593513513514	259	35	1263.78628571429	438	2	3	1
0.875913352693827	0.975802987774305	203	88.0821674876847	69	48	1100.90250000000	185	2	3	1
1.00626318040017	1.13810061160783	184	54.2595652173913	50	28	663.281428571429	233	2	3	1
0.818550381310249	1.01033141730121	188	86.6070212765958	88	77	342.520519480520	110	2	3	1
0.642419932366408	0.818834703949084	90	125.443111111111	140	56	164.884285714286	137	1	4	1
0.683340768185547	0.809318024283792	94	181.348085106383	190	24	521.351666666667	253	1	4	1
0.694888129630496	0.719147375646169	156	265.282820512821	127	56	370.051428571428	261	1	4	1
0.790979327076546	0.767929160547402	199	114.934673366834	72	97	144.323298969072	98	1	4	1
0.898220557270034	0.946692650532939	73	210.881643835616	142	65	314.920000000000	142	1	4	1
0.796787860459578	0.703306858369320	77	519.676883116883	157	74	418.170810810811	177	1	4	1
0.814283004920987	0.842679346156550	66	473.292121212121	231	95	201.432842105263	136	1	4	1
0.750146690510898	0.906072030273251	61	179.127213114754	185	31	284.531612903226	148	1	4	1
0.728037622707399	0.816724494989690	60	314.102666666667	227	61	248.154098360656	126	1	4	1
0.714863617122831	0.815452255076600	85	315.653647058824	212	58	219.548275862069	162	1	4	1
0.615325040971159	0.836387416136022	85	414.680470588235	277	45	374.499555555556	262	1	4	1
0.784980038795956	0.766781594190659	80	378.266500000000	178	89	354.835505617977	124	1	4	1
0.739338481930117	0.744056829269747	62	325.242580645161	198	100	248.709200000000	140	1	4	1
0.605345892574037	0.721530532963058	35	1124.81142857143	612	51	1074.61333333333	410	1	4	1
0.832167817672812	0.777830229571566	105	181.318095238095	128	80	337.385500000000	178	1	4	1
0.825651469713527	0.657796246172033	49	359.380408163265	250	47	503.424680851064	360	1	4	1
0.874752608808610	0.839002786909800	30	74.6200000000000	92	38	157.526315789474	148	1	4	1
0.704391079712166	0.721417387705804	127	182.765984251969	135	164	215.815365853659	97	1	4	1
0.758999277309225	0.639351294382906	134	183.094925373134	132	116	259.035172413793	137	1	4	1
0.810389525363431	0.655666095885579	101	198.822970297030	133	97	550.189690721649	177	1	4	1
0.719890719466716	0.632674579082329	93	237.685161290323	190	40	532.602000000000	526	1	4	1
0.660476817142919	0.680170309407546	75	304.707200000000	239	117	420.597948717949	93	1	4	1
0.766080825957381	0.751700780003500	76	237.624736842105	182	134	207.484179104478	122	2	4	1
0.876850691697430	0.807062295705416	70	300.542857142857	124	22	1508.95090909091	546	2	4	1
0.831152829466996	0.824827601013416	40	229.650000000000	151	51	817.770980392157	278	2	4	1
0.862269294434635	0.880277475796860	91	107.818901098901	104	56	494.324285714286	160	2	4	1
0.843186032262865	0.886346444144615	131	78.7865648854962	82	71	193.020281690141	132	2	4	1
0.795509037333603	0.802887895581242	122	52.9072131147541	73	34	286.177647058824	162	2	4	1
0.841239809810624	0.868671454616823	116	95.0737931034483	83	106	137.908301886793	101	2	4	1
0.930976195407933	0.900481017576097	115	78.8619130434783	80	66	489.739393939394	239	2	4	1
0.879223272781667	0.903317662468543	146	116.077534246575	86	67	336.808955223881	147	2	4	1
0.936519965355235	0.792178256055179	81	109.009876543210	90	75	812.596266666667	158	2	4	1
0.841528769767857	0.686846937999910	91	61.6043956043956	82	57	420.722807017544	239	2	4	1
0.867417189693214	0.795156162628945	160	109.621750000000	79	55	754.166545454546	162	2	4	1
0.753904921106301	0.837699230489864	105	168.721523809524	139	78	364.456410256410	156	2	4	1
0.712610878887231	0.793810960680769	57	255.781052631579	237	84	383.174285714286	184	2	4	1
0.865235726068930	0.877253280434300	81	98.6138271604939	105	25	2138.94400000000	256	2	4	1
0.986296959970479	0.973801538807338	138	125.847536231884	66	77	373.011428571429	105	2	4	1
0.999611877585722	0.816505732242875	87	67.2179310344827	73	28	312.911428571429	232	2	4	1
0.813907674138454	0.743313595087801	76	104.653157894737	120	61	434.391475409836	268	2	4	1
0.807096864715787	0.802023935902920	148	213.715135135135	116	48	762.423333333333	307	2	4	1
0.873383108934004	0.909520683586669	274	47.9556204379562	50	85	256.543529411765	119	2	4	1
0.834377125626294	0.795126872158985	87	105.971954022989	104	98	172.552244897959	112	2	4	1
0.926090525416133	0.842653707550819	123	107.030243902439	71	44	709.766363636364	326	2	4	1
0.744386195562091	0.935780150438142	45	213.512888888889	199	39	245.557948717949	189	1	5	1
0.727113816974595	0.781649472751366	26	472.500000000000	438	42	467.920000000000	283	1	5	1
0.849781855512492	0.905980996145908	132	80.2554545454546	90	165	97.6058181818181	72	1	5	1
0.724650004027769	0.937514455414930	186	125.237419354839	95	113	191.960707964602	99	1	5	1
0.670945615112611	0.842943640288576	186	133.015483870968	91	30	497.273333333333	336	1	5	1
0.797856609488722	0.722267028948597	61	193.984262295082	176	112	257.700000000000	134	1	5	1
0.727625782813249	0.818275214839417	113	189.113628318584	149	62	517.713548387097	218	1	5	1
0.770457791488901	0.772225639780101	93	294.543225806452	185	78	313.875897435897	194	1	5	1
0.753879628211557	0.620336012531273	114	171.827719298246	127	42	571.596190476190	369	1	5	1
0.760024664585692	0.672965766076043	197	135.679187817259	81	121	212.366280991736	136	1	5	1
0.837835314369100	0.708685081507898	39	293.132307692308	222	126	236.740317460317	144	1	5	1
0.700956006710098	0.662380935364385	94	290.362127659574	183	96	409.902083333333	212	1	5	1
0.774070943527797	0.766112385826478	89	152.078651685393	124	90	279.765333333333	121	1	5	1
0.801199143690474	0.700391915694611	168	142.492142857143	94	164	341.039756097561	88	1	5	1
0.735412910222078	0.707029352116119	176	183.790681818182	106	53	607.310943396226	421	1	5	1
0.827688683250142	0.677604128579689	196	159.091224489796	103	49	346.889795918367	360	1	5	1
0.709540999813076	0.682407847834663	284	87.4285915492959	72	156	246.971282051282	112	1	5	1
0.846744064709489	0.729422168192805	208	116.111153846154	72	136	294.360588235294	139	1	5	1
0.796897806197099	0.743390657762431	81	193.849382716049	174	23	848.422608695652	528	1	5	1
0.841231908026953	0.738071885501922	203	93.5064039408867	63	33	769.495757575757	484	1	5	1
0.816507376480889	0.621540985928320	116	182.826551724138	99	82	206.584390243903	288	1	5	1
0.750869438222603	0.663019548843534	195	201.247179487179	82	31	1153.00774193548	533	1	5	1
0.776401424175430	0.880788840672597	25	563.000000000000	412	34	223.815294117647	280	2	5	1
0.783550566606231	0.923804525994725	39	833.205128205128	492	61	269.169836065574	184	2	5	1
0.733873477009130	0.908645865327776	39	528.116923076923	408	99	207.980606060606	121	2	5	1
0.748115209663762	0.790559215242806	48	790.398333333333	402	125	211.078400000000	123	2	5	1
0.708982808482749	0.921706557887667	159	247.217358490566	136	23	491.502608695652	316	2	5	1
0.814568613554910	0.950461054135531	189	219.239576719577	98	21	1167.99619047619	397	2	5	1
0.760021723141589	0.885572808788306	74	433.818918918919	282	58	244.666896551724	189	2	5	1
0.884994311696269	0.888064648286027	96	237.997083333333	132	28	885.042857142857	381	2	5	1
0.767908422891094	0.914994784219887	209	147.391196172249	97	31	621.401290322581	409	2	5	1
1.01280621113064	1.10674700050984	138	139.782318840580	82	33	296.233939393939	215	2	5	1
0.828770871021862	1.02657437999993	169	161.795266272189	96	60	402.577333333333	126	2	5	1
0.802218905904138	0.873007059355443	149	125.597852348993	90	122	188.945245901639	104	2	5	1
0.766238533089078	0.855602297287658	65	203.976000000000	235	68	458.614705882353	186	2	5	1
0.796970404297871	0.870416513358221	116	90.5086206896552	99	184	156.129130434783	77	2	5	1
0.999756682729768	1.07263078693785	180	81.0411111111112	64	47	580.288510638298	177	2	5	1
0.852997933538448	1.06000599684629	23	783.810434782609	578	75	355.177066666667	115	2	5	1
0.789956391788961	0.842929816681397	133	301.423157894737	132	70	499.358857142857	162	2	5	1
0.821081831119316	0.830083632696805	261	140.320919540230	63	59	485.299661016949	284	2	5	1
0.782656111738842	0.761492120302331	32	611.296250000000	534	29	929.339310344828	599	2	5	1
0.799770148040153	0.708662274299884	31	506.219354838710	310	37	1044.86162162162	542	2	5	1
0.772302412312037	0.673476561424540	79	420.310886075950	201	21	1226.20952380952	620	1	1	2
0.936025061257691	0.637646955431775	91	103.362637362637	92	42	800.796190476191	395	1	1	2
1.07402280290816	0.673924927522990	65	81.3796923076923	77	22	757.710909090909	614	1	1	2
1.16182468083146	0.737240644638888	40	210.823000000000	131	22	735.830909090909	535	1	1	2
1.02549008461397	0.674977476468819	54	80.3133333333334	73	58	711.169655172414	361	1	1	2
0.990414080271164	0.862478829554288	66	206.489696969697	115	49	415.328163265306	303	1	1	2
0.891051217170221	0.816446239611502	35	383.226285714286	199	68	332.754117647059	237	1	1	2
1.20769994398992	0.823467684464361	80	35.0620000000000	50	39	328.950769230769	266	1	1	2
1.02638962045564	0.669743438038012	32	150.656250000000	139	161	214.418136645963	137	1	1	2
1.21704123922234	0.807861697752918	86	38.2725581395349	50	67	560.572537313433	237	1	1	2
1.02036236299129	0.780871681153914	105	45.3249523809524	50	69	163.948405797101	157	1	1	2
0.985089040294902	0.758971182778361	30	279.845333333333	185	26	691.413846153846	376	1	1	2
1.12354496970592	0.929814406558045	161	54.4874534161491	51	29	431.395862068966	256	1	1	2
0.866699585911888	0.678564518114057	129	77.8400000000000	83	44	513.576363636364	335	1	1	2
1.25084117452471	0.829599687830052	54	22.7666666666667	50	161	156.391552795031	92	1	1	2
0.938067419459629	0.865443704394097	64	125.416875000000	98	78	316.051282051282	114	1	1	2
0.922877781668192	0.764960414144911	84	72.6400000000000	72	64	288.180625000000	199	1	1	2
0.841043568169337	0.665620954650879	83	205.938313253012	138	79	658.801012658228	265	1	1	2
0.990105539664964	0.612551729412673	181	95.7641988950276	54	86	475.596744186047	213	1	1	2
1.00473424950220	0.633673739024589	99	82.8266666666667	74	43	781.289302325582	430	1	1	2
1.04049399810302	0.718179767750081	99	64.8876767676768	58	37	709.871351351351	235	1	1	2
1.07053666734865	0.824755436801704	55	76.3614545454546	91	41	618.583414634147	198	1	1	2
0.762937172425082	0.801419680683147	172	78.5120930232558	76	105	140.550857142857	132	2	1	2
0.938164934741308	0.844758244734954	72	71.2705555555556	93	31	701.670967741936	379	2	1	2
0.847558841034013	0.790203661127694	51	161.696470588235	166	43	873.788837209303	457	2	1	2
0.849396081094919	0.831741723796859	220	42.0485454545455	50	24	577.050000000000	421	2	1	2
0.855982704397357	0.782060875927016	39	271.113846153846	242	78	700.641538461539	268	2	1	2
0.899284109044790	0.799936952564060	128	110.675625000000	99	50	490.028000000000	369	2	1	2
0.783972043896759	0.876321818964238	205	91.8238048780488	77	61	150.241311475410	123	2	1	2
0.842593087466705	0.852331731075342	74	103.016756756757	122	58	495.624827586207	258	2	1	2
0.682512754037544	0.756856085893593	280	99.6181428571428	72	194	87.9270103092784	72	2	1	2
0.760758890558432	0.738163869228536	118	115.511525423729	100	23	657.476521739131	531	2	1	2
0.811486175651162	0.915537193811916	196	38.1585714285714	50	164	44.0258536585366	50	2	1	2
0.898102094593000	0.865551551412319	191	39.4251308900524	50	29	614.874482758621	292	2	1	2
0.750053373908212	0.842320181634436	331	55.4454380664653	50	48	614.794166666667	249	2	1	2
0.802574212200359	0.831521003373032	229	33.6171179039301	50	42	244.728571428571	223	2	1	2
0.739690106104693	0.951055105559685	237	84.0879324894515	78	25	719.446400000000	468	2	1	2
0.801165263857824	0.888667215851297	52	93.4907692307692	139	120	260.894333333333	117	2	1	2
0.725276751199482	0.743760998233488	377	38.3795225464191	50	25	356.982400000000	343	2	1	2
0.820053899469664	0.833068362613885	290	39.5582068965517	50	108	228.373333333333	139	2	1	2
0.764182654229544	0.744968559065425	224	35.9862500000000	50	40	875.322000000000	403	2	1	2
0.847565313477711	0.719658240257813	192	156.027916666667	79	54	637.637777777778	386	2	1	2
0.898783779395839	0.872799454618716	250	52.4123200000000	52	48	598.710833333333	358	2	1	2
0.957908120230721	0.834933746535632	180	44.5346666666667	50	68	718.807058823529	204	2	1	2
0.522939746456464	0.732786520058750	177	262.052655367232	145	37	446.668108108108	412	1	2	2
0.622389934105789	0.774593960809197	197	160.471065989848	126	277	146.642599277978	68	1	2	2
0.618803203716541	0.718928245888765	150	240.066933333333	162	170	203.357411764706	116	1	2	2
0.686435102763357	0.835411955277711	100	171.607600000000	157	146	130.659178082192	85	1	2	2
0.654920316538772	0.745799273583881	128	325.131250000000	131	40	437.434000000000	346	1	2	2
0.830808734595951	0.845183714352782	48	191.584166666667	153	155	127.076903225806	91	1	2	2
0.714865718482695	0.795340463206395	159	300.494842767295	115	43	628.498604651163	345	1	2	2
0.776694033305492	0.795817369068023	43	308.313488372093	209	43	230.316279069767	224	1	2	2
0.591304344492494	0.785549069216196	77	229.151688311688	198	64	205.293125000000	165	1	2	2
0.643920413112384	0.726360209705551	125	223.012800000000	151	185	265.876972972973	117	1	2	2
0.602876834382490	0.690150180373565	144	295.805277777778	151	62	496.274838709677	326	1	2	2
0.667154695906600	0.772466803852833	51	398.308235294118	301	109	223.753394495413	157	1	2	2
0.674056965424441	0.739605353759305	81	336.059753086420	247	46	353.762608695652	271	1	2	2
0.703442874443654	0.689931458566422	23	467.594782608696	332	39	308.747692307692	282	1	2	2
0.627289406080629	0.710991057720873	273	164.758827838828	86	39	532.269743589744	453	1	2	2
0.750126441551261	0.629930986842368	49	1444.45632653061	449	55	807.830545454545	391	1	2	2
0.723076108498400	0.734631597783124	108	294.243333333333	183	28	556.611428571429	338	1	2	2
0.717450534010081	0.750745039119135	86	273.568372093023	197	46	863.634782608696	290	1	2	2
0.647535299665966	0.813251841981338	22	517.565454545455	493	37	549.606486486487	329	1	2	2
0.678095801849009	0.758981242179681	64	643.096875000000	287	36	1312.56222222222	325	1	2	2
0.872851459635153	0.948997815472770	102	69.8121568627451	89	279	61.1479569892473	53	2	2	2
0.774672170896054	0.980362080932337	147	55.6424489795918	68	89	30.4444943820225	50	2	2	2
0.869257378031695	0.945438914787693	124	21.6770967741935	50	123	31.1050406504065	50	2	2	2
0.817393744806815	0.955471557412191	36	87.9700000000000	120	75	125.156266666667	130	2	2	2
0.854059480188004	1.02366618996978	32	98.5875000000000	120	61	62.8013114754099	69	2	2	2
0.783511558578613	0.828018882567150	81	168.095308641975	142	134	160.182089552239	101	2	2	2
0.746061404632506	0.915938744234580	321	42.1442990654206	50	133	238.285714285714	114	2	2	2
0.706519706532053	0.889562077773847	110	168.822909090909	142	96	187.573750000000	115	2	2	2
0.820223495712969	0.811393029535233	89	53.1694382022472	75	226	121.650619469027	75	2	2	2
0.921082297835830	0.968980262816874	27	79.5185185185185	97	39	250.688205128205	172	2	2	2
0.804862072211380	0.938702766921829	136	118.722647058824	129	170	82.4167058823529	75	2	2	2
0.858221508180353	0.919771214690587	121	116.007933884298	96	237	91.9699578059071	66	2	2	2
0.870642443366179	1.02925822687027	108	31.4559259259259	55	108	73.4311111111111	59	2	2	2
1.00419482577435	1.10387518547553	88	34.9513636363636	50	31	19.8722580645161	50	2	2	2
0.750751105949838	0.861277097359955	171	159.601871345029	107	205	58.4716097560975	50	2	2	2
1.00098266745468	1.12486219244071	70	40.0542857142857	63	28	8.60142857142857	50	2	2	2
0.821692795923441	0.794836440427080	124	81.1393548387097	83	24	298.700000000000	320	2	2	2
0.921611847262517	0.938241079456995	141	67.1350354609929	67	98	88.4955102040816	91	2	2	2
0.789110423969248	0.883251231804946	46	73.7156521739130	116	212	41.1109433962264	50	2	2	2
0.797507702046046	0.951226089791439	38	342.717894736842	274	86	119.691162790698	98	2	2	2
0.880674431342778	0.869365843937913	75	255.169066666667	172	199	149.559396984924	63	2	2	2
0.576131473266485	0.644707690538407	72	529.120555555556	256	34	1618.90352941176	366	1	3	2
0.594005539117321	0.529224781662007	46	1961.27652173913	352	70	1282.59085714286	168	1	3	2
0.886898467861987	0.775971733488879	60	319.772666666667	147	50	337.766400000000	244	1	3	2
0.997473621777673	0.763591292850809	29	89.4179310344827	106	173	129.980578034682	77	1	3	2
1.03644633968943	0.873443994504388	119	33.8504201680672	50	117	166.909059829060	95	1	3	2
1.08981504083673	0.902653462319399	82	49.5541463414634	50	46	311.440869565217	177	1	3	2
1.03197494387100	0.879748642277144	57	91.8175438596491	80	105	140.780952380952	84	1	3	2
0.803568269407183	0.770232740303429	75	95.9162666666666	99	91	217.185054945055	156	1	3	2
0.821854088008629	0.750213955924633	88	208.621363636364	131	81	434.340246913580	206	1	3	2
0.790356027624417	0.806130990825563	117	214.064273504274	161	150	271.785866666667	111	1	3	2
0.590233286314120	0.842580290263916	97	188.415670103093	192	94	234.268510638298	123	1	3	2
0.605877550916354	0.720454319445353	229	266.963144104803	82	114	358.297543859649	209	1	3	2
0.604405690572307	0.917795420698354	40	1011.84700000000	454	31	1055.09290322581	372	1	3	2
0.714502902109314	0.785881798197800	153	169.320522875817	106	122	223.370491803279	123	1	3	2
0.886649159999978	0.805528216138460	38	235.125263157895	184	34	264.070588235294	291	1	3	2
0.866124009279858	0.672289614553370	68	98.0494117647059	113	67	719.977313432836	223	1	3	2
0.921471673777346	0.563751484869353	58	148.505517241379	136	90	489.930666666667	271	1	3	2
0.937902192167945	0.718568794736492	74	129.914054054054	106	49	919.436734693877	334	1	3	2
0.901703309078813	0.776434292851100	110	98.9501818181819	77	50	470.973600000000	202	1	3	2
1.05114737855004	0.725678433360013	30	252.913333333333	140	52	414.213076923077	264	1	3	2
0.825469472073673	0.591348768603651	102	189.938431372549	111	136	252.190882352941	179	1	3	2
0.726298233308459	0.836333641200411	115	50.9968695652174	71	236	67.4879661016949	54	2	3	2
0.921523808872123	0.889663466356903	114	215.213333333333	114	77	647.392727272727	228	2	3	2
0.717738925512756	0.900000768381054	200	173.003600000000	103	79	225.769113924051	192	2	3	2
0.899194304840546	0.849563616210954	149	73.8316778523490	62	60	362.898000000000	205	2	3	2
0.876624281659330	0.986697927694795	105	143.345523809524	96	96	182.541250000000	108	2	3	2
0.699679614212169	0.840196313329127	314	116.875668789809	64	168	110.733809523810	74	2	3	2
0.751063057134934	0.954063574914063	307	54.6118566775244	52	104	84.7684615384615	86	2	3	2
0.754813064853024	0.861878024425983	38	650.675789473684	483	76	467.935789473684	187	2	3	2
0.778115648862802	0.796466881160807	134	134.507761194030	89	207	140.753043478261	73	2	3	2
0.841746290874736	0.870634640966273	45	523.565333333333	278	128	369.124062500000	113	2	3	2
0.796443177497410	0.851644698885613	190	39.1625263157895	50	59	306.804745762712	234	2	3	2
0.707001562633695	0.796319297167090	65	114.953230769231	152	48	363.971666666667	253	2	3	2
0.719296592591585	0.759762794444431	66	75.6896969696970	119	67	576.124179104478	245	2	3	2
0.774518394847644	0.877952000288879	245	100.323265306122	78	84	332.245714285714	222	2	3	2
0.645544786824681	0.780057265173086	59	245.204067796610	276	56	604.752142857143	300	2	3	2
0.633344125189469	0.864324474803711	74	443.188108108108	298	139	234.753669064748	99	2	3	2
0.724605343468054	0.864274702940498	22	667.327272727273	534	31	677.464516129032	370	2	3	2
0.681523300241820	0.762223938808116	144	112.328055555556	102	21	597.104761904762	513	2	3	2
0.701942978925482	0.703836538349179	355	75.3926760563380	50	122	285.438032786885	174	2	3	2
0.783227931704159	0.720640744642508	136	162.772647058824	114	168	341.752142857143	108	2	3	2
0.882143822150264	0.734517625405446	190	64.6867368421053	56	210	136.705142857143	105	1	3	2
0.740418759355204	0.728241880873795	144	176.000833333333	110	101	184.851881188119	185	1	3	2
0.738487589669397	0.778279729451859	170	220.965882352941	81	24	690.003333333333	470	1	3	2
0.702165914967269	0.766145082348313	192	132.245000000000	97	47	342.834042553192	321	1	3	2
0.638749964918044	0.768402220147580	70	350.290285714286	272	24	648.053333333333	516	1	3	2
0.772380446731088	0.736733258182114	104	176.907692307692	120	36	456.360000000000	370	1	3	2
0.861511624329619	0.801699957819548	134	145.741791044776	104	48	456.025833333333	361	1	3	2
0.626556848747269	0.885756793495281	167	355.564790419162	135	123	287.550569105691	152	1	3	2
0.612325704371691	0.750358128869963	95	420.466526315789	215	26	1025.78769230769	477	1	3	2
0.646787373394007	0.749833606044380	180	203.141111111111	110	262	184.291755725191	72	1	3	2
0.829475616439580	0.801902892878022	163	147.887607361963	95	207	141.869371980676	101	1	3	2
0.828434028597349	0.803388670904580	136	132.375882352941	117	37	544.086486486486	423	1	3	2
0.654991845194903	0.700883007509810	123	358.913821138211	161	79	412.890632911392	246	1	3	2
0.665204028248728	0.633808975399870	153	251.713986928105	117	117	257.979487179487	230	1	3	2
0.612535275553464	0.658843115985725	90	258.404888888889	175	49	551.888979591837	332	1	3	2
0.749125609635478	0.783871591454708	309	67.1045954692557	50	215	93.0496744186047	67	1	3	2
0.647298952698673	0.667667604146501	144	230.223888888889	131	39	936.773333333333	428	1	3	2
0.758391501219792	0.670442864634170	86	142.441860465116	154	29	491.002758620690	429	1	3	2
0.739694249524956	0.650484132954973	279	110.426666666667	58	72	330.223888888889	304	1	3	2
0.699252079354712	0.740760497617049	60	316.104666666667	257	244	199.684754098361	60	1	3	2
0.736315566977658	0.744136168250969	86	246.128837209302	165	25	1482.02080000000	487	1	3	2
0.720716935841750	0.613458829684103	110	220.199636363636	161	202	288.562178217822	92	1	3	2
0.721465029646559	0.679592276037861	21	556.666666666667	484	73	501.926027397260	348	1	3	2
0.746695531916555	0.849969930999500	195	26.7762051282051	50	61	93.3213114754098	109	2	3	2
0.665701941332956	0.822626120083969	367	46.7656675749319	50	83	231.111325301205	216	2	3	2
0.664564443613712	0.862130316206608	251	78.5059760956176	76	117	179.382564102564	125	2	3	2
0.649658767332903	0.874932567196251	156	96.9625641025641	97	236	68.2498305084746	50	2	3	2
0.568149844916304	0.756646221152132	70	350.742857142857	226	218	179.043486238532	87	2	3	2
0.885093246247180	1.01684490841544	121	25.9031404958678	50	77	73.7641558441559	64	2	3	2
0.779718375451951	0.869854896356477	144	72.8702777777777	74	70	111.757142857143	115	2	3	2
0.804322522755005	1.06611465423167	207	59.9323671497584	60	21	969.293333333334	309	2	3	2
0.712726513935410	0.818086425958537	52	175.753846153846	181	70	292.087428571429	211	2	3	2
0.673897267789497	0.703164770079885	24	504.665000000000	380	84	401.121428571429	235	2	3	2
0.728080468760175	0.816324483038359	58	141.320689655172	166	207	80.0255072463769	67	2	3	2
0.758359370922022	0.789360339350761	400	41.0187000000000	50	238	135.458151260504	76	2	3	2
0.706011426465751	0.765105659357640	340	68.9017647058824	53	31	778.339354838710	283	2	3	2
0.670117140003270	0.779798532977617	37	329.832432432432	308	254	100.092440944882	61	2	3	2
0.701757652359544	0.832285881649283	50	388.825600000000	284	170	106.731764705882	68	2	3	2
0.777862233802628	1.07608289012820	116	43.1493103448276	62	51	72.1929411764706	54	2	3	2
0.829181353302948	0.779033831935216	299	45.8840133779264	50	162	207.935308641975	98	2	3	2
0.809425061535679	0.869698125361558	92	53.2239130434783	76	223	53.6028699551570	50	2	3	2
0.663958408905203	0.834827268577587	103	126.906407766990	128	36	321.728888888889	244	2	3	2
0.859729677506184	0.861739204034616	90	40.4226666666667	73	196	53.0281632653061	50	2	3	2
0.742050231311445	0.820832395403196	248	100.384032258065	67	130	358.243692307692	106	2	3	2
0.957966210969821	0.923393853820051	110	31.0189090909091	50	104	150.740769230769	103	2	3	2
0.741803295664548	0.879549480822559	92	147.091304347826	132	233	73.2908154506438	50	2	3	2
0.749157235584403	0.923367482707140	290	65.2754482758621	58	123	150.976585365854	84	2	3	2
0.644554316467522	0.861106729796092	122	448.279344262295	213	46	1167.94869565217	211	1	1	3
0.585139016350428	0.790046810362117	136	522.594117647059	191	62	956.559354838710	213	1	1	3
0.653702227575366	0.698122533624486	53	1266.65207547170	413	70	1258.63771428571	182	1	1	3
0.619175688208136	0.796673162075094	98	474.328979591837	243	39	1420.23692307692	284	1	1	3
0.588963814829059	0.817427646123116	113	596.336637168142	158	105	463.404952380952	121	1	1	3
0.641226278484292	0.776321865434865	70	994.496000000000	294	48	1050.60083333333	244	1	1	3
0.718571387083121	0.777597998258281	115	691.507826086956	137	61	1070.29901639344	164	1	1	3
0.734080671178591	0.953635225851269	54	610.111111111111	259	40	1758.07000000000	286	2	1	3
0.702577991916965	0.907202759850406	55	824.746181818182	292	49	1203.05387755102	246	2	1	3
0.743206697868018	0.872268028980928	62	303.546451612903	246	51	971.135686274510	412	2	1	3
0.733368193089978	0.869415537692899	48	713.627500000000	279	29	592.532413793103	398	2	1	3
0.786167828651734	1.03622408831508	42	891.617142857142	310	42	278.953333333333	155	2	1	3
0.736295082395606	0.770793123634562	145	124.148413793103	85	111	364.837837837838	129	2	1	3
0.567622815769282	0.929215144907061	146	415.693424657534	171	54	355.333333333333	127	1	1	3
0.619583572103128	0.678237767354582	171	258.587836257310	113	112	498.390000000000	184	1	1	3
0.550302782534990	0.685845453481824	136	586.902352941176	143	53	1115.76150943396	264	1	1	3
0.511731341522737	0.751636309302171	132	497.154242424242	202	101	580.355643564356	124	1	1	3
0.554633238813257	0.725478612376802	91	479.260659340659	276	111	214.355315315315	165	1	1	3
0.547536246597004	0.703808386092076	94	642.845957446809	221	75	864.084266666667	176	1	1	3
0.566329259835306	0.791833512967877	157	339.571974522293	157	60	677.254000000000	234	1	1	3
0.737228952526545	0.838840745868860	65	95.1550769230769	123	49	1142.34938775510	227	2	1	3
0.793287637250034	0.908971072502919	47	514.145531914894	243	31	887.947096774194	560	2	1	3
0.710079611918773	0.860569539941789	53	497.874716981132	247	46	738.238260869565	186	2	1	3
0.734797248631545	0.706658569488317	201	35.3771144278607	50	78	414.422564102564	186	2	1	3
0.893709891551880	0.891953266628853	96	108.809166666667	82	54	708.746666666667	329	2	1	3
0.755078341783689	1.00648150151069	87	298.285517241379	178	66	419.361212121212	207	2	1	3
0.599447376652891	0.793073876770897	196	341.458367346939	118	90	618.456000000000	155	1	2	3
0.579647937390343	0.813220458191718	106	434.435849056604	247	72	763.221111111111	131	1	2	3
0.737978313727220	0.898435914894434	137	274.575474452555	180	75	547.828266666667	208	1	2	3
0.487256012947220	0.645449391049477	60	951.529333333333	407	102	772.469411764705	145	1	2	3
0.680746470996781	0.647292145140154	65	399.376000000000	289	72	746.406111111111	270	1	2	3
0.523601464394628	0.568203373795676	169	363.093964497041	136	79	1077.06075949367	110	1	2	3
0.768269476800252	0.972363373967335	98	247.075510204082	175	35	782.763428571429	326	2	2	3
0.818526396161779	0.915290413031419	105	164.080000000000	111	53	761.621886792453	220	2	2	3
0.724616980681600	0.944102298607398	45	216.307555555556	211	30	842.942666666667	180	2	2	3
0.769895498017605	0.920497478709778	93	195.018924731183	133	84	386.078095238095	129	2	2	3
0.649300211514928	0.798371025107852	100	415.440000000000	178	45	379.586666666667	193	2	2	3
0.730835129573386	0.836087715513386	53	718.473962264151	286	79	627.629367088608	164	2	2	3
0.789507168087746	0.886082131180598	78	340.624615384615	197	65	788.146461538462	157	2	2	3
0.650960278573065	0.929154920538877	84	423.254761904762	213	62	869.005161290323	117	1	2	3
0.706538314994391	0.724477360053346	86	680.818139534884	190	34	2083.20352941177	506	1	2	3
0.579844952831699	0.728587004184108	176	356.600000000000	118	61	1108.06688524590	190	1	2	3
0.663205429015509	0.847030236156832	199	222.170050251256	100	103	216.810873786408	99	1	2	3
0.553221439978956	0.661892847791123	172	266.500465116279	164	98	696.031020408163	134	1	2	3
0.587504187951765	0.689327981828976	195	364.181333333333	84	30	1533.45066666667	699	1	2	3
0.585888539880830	0.577038371244014	118	350.014915254237	195	127	557.323149606299	156	1	2	3
0.868024626031894	0.920561454760046	39	172.226666666667	114	40	1244.47900000000	249	2	2	3
0.773788961406384	0.829910843924506	89	293.879550561798	126	33	1681.67272727273	276	2	2	3
0.789946062938706	0.807352506400328	90	69.7240000000000	79	58	743.893103448276	185	2	2	3
0.815508762310528	0.834293019488396	71	141.411830985915	136	46	981.269565217391	384	2	2	3
0.939652340638854	0.794585067695830	110	38.1236363636364	50	80	621.032000000000	154	2	2	3
0.638802661108614	0.640701998909820	55	272.877090909091	246	118	625.673898305085	104	1	2	3
0.546189692385817	0.661215916838615	160	319.074000000000	122	55	978.965090909091	226	1	2	3
0.596096439263952	0.698244582591098	165	399.237575757576	108	98	804.325306122449	112	1	2	3
0.602646982545125	0.571843616897103	155	172.844387096774	100	130	703.907692307692	82	1	2	3
0.645440325076150	0.619970264046287	138	410.336231884058	153	158	517.535443037975	65	1	2	3
0.639544301132558	0.702507328537717	162	220.095555555556	122	104	580.430384615385	149	1	2	3
0.581366436519405	0.493115892634981	119	486.967731092437	159	208	433.849038461538	67	1	2	3
0.874269514989325	0.920264478619573	85	42.4790588235294	65	40	938.363000000000	152	2	2	3
0.694649163168734	0.819687474171556	131	86.5651908396947	107	80	661.811500000000	151	2	2	3
1.09358775901146	1.41476896405392	56	785.110000000000	196	30	246.608000000000	900	2	2	3
0.829781055576830	0.795860006405844	78	681.081025641026	136	80	1065.19650000000	117	2	2	3
0.669170576774083	0.777987690460150	254	147.015433070866	74	99	540.155151515151	130	2	2	3
0.655341730431049	0.750692915335073	35	606.066285714286	296	36	1338.87555555556	538	2	2	3
1.15903803825250	1.14615360898298	24	465.201666666666	206	71	395.420845070423	200	2	2	3
0.630315919654179	0.680847925465139	110	511.853454545454	178	124	446.014193548387	102	1	3	3
0.695295387997508	0.871692683177996	110	467.089090909091	249	109	693.456880733945	96	1	3	3
0.653662775165206	0.755018971239360	239	273.837322175732	95	84	710.047142857143	222	1	3	3
0.611118201599420	0.722296709126889	249	183.017349397590	102	100	384.375200000000	214	1	3	3
0.563848283247902	0.760716783561823	201	278.733930348259	122	46	717.920869565218	311	1	3	3
0.580139877915722	0.811504602720602	243	124.469794238683	120	123	247.700487804878	95	1	3	3
0.570955537949887	0.758243384169821	99	222.531717171717	236	91	511.405274725275	118	1	3	3
0.739222904077603	0.924969849566552	63	217.666031746032	144	44	375.228181818182	272	2	3	3
1.01120090968005	1.06022147606799	101	625.657029702970	118	51	1106.73568627451	157	2	3	3
1.02916695504877	0.992437303016693	90	60.1577777777778	61	84	544.916666666667	164	2	3	3
0.842089229146485	1.03513369882322	84	209.507619047619	136	42	971.008571428572	284	2	3	3
0.841609970998040	1.01978766118463	81	173.656296296296	122	71	208.485070422535	107	2	3	3
0.750449708047749	0.860087652270229	162	69.7651851851852	83	99	405.270707070707	147	2	3	3
0.762480516112371	0.963735040212420	64	158.675625000000	149	67	818.288358208955	158	2	3	3
0.580842029254896	0.735739498725287	166	388.224096385542	105	79	733.569620253164	169	1	3	3
0.736129792833593	0.837857641176661	56	650.305714285714	300	64	1048.02562500000	146	1	3	3
0.711751547019100	0.734510871985117	119	448.745210084033	168	128	429.644062500000	138	1	3	3
0.615210721738197	0.750575502045651	266	182.641052631579	73	151	274.658278145695	68	1	3	3
0.847366745005360	1.05611342852275	131	510.508702290076	113	49	929.102040816326	220	1	3	3
0.700156202099042	0.813768372753357	128	240.799687500000	128	62	893.242580645161	155	1	3	3
0.701234891733824	0.788228658514683	217	233.858617511521	95	94	541.387234042553	216	1	3	3
0.790245687275413	1.02243387292649	36	840.795555555556	390	34	927.882352941177	219	2	3	3
0.794909955338242	0.873312930387559	77	119.952207792208	101	39	1277.48820512821	298	2	3	3
0.776750675289711	0.954023755773594	147	327.551836734694	124	46	669.447826086957	229	2	3	3
0.653869541502915	0.942392406693963	125	199.242880000000	166	90	436.448888888889	166	2	3	3
0.773268452670380	0.887598872600480	55	289.090909090909	242	24	1086.26500000000	447	2	3	3
0.691397706069458	0.801431884384211	251	264.700239043825	63	102	447.079215686274	121	1	3	3
0.559159402186382	0.659050524859660	170	339.340941176471	134	207	342.852173913043	72	1	3	3
0.615278128153953	0.710234830130882	143	373.028811188811	149	85	660.979294117647	255	1	3	3
0.649279561948584	0.799368312187482	120	369.153000000000	181	66	1091.03272727273	135	1	3	3
0.605532743022164	0.700220284991240	168	421.846904761905	92	118	558.688813559322	111	1	3	3
0.742396112681351	0.825175834786024	130	483.432923076923	132	94	708.352340425532	142	1	3	3
0.729405402896719	0.878615701504567	112	572.244642857143	156	32	1641.20750000000	386	1	3	3
0.538315795271857	0.661766353068626	120	446.117333333333	199	106	682.167169811321	132	2	3	3
0.896352449752488	0.962612710872452	48	594.165833333333	187	67	697.624477611940	191	2	3	3
0.763022294678216	0.967419256614095	97	113.084536082474	90	64	886.262500000000	144	2	3	3
0.712644363382099	0.812191792039384	154	102.043376623377	89	49	1170.22693877551	312	2	3	3
0.807441349331191	1.05600562383246	46	240.605217391304	228	27	1150.69185185185	242	2	3	3
0.906671866649372	0.970362315076946	25	420.849600000000	252	37	1232.66918918919	241	2	3	3
0.642172312336486	0.644794423917408	168	210.727142857143	123	149	324.603221476510	119	1	1	4
0.629705620014182	0.644216594155841	149	304.620671140940	142	56	662.802142857143	370	1	1	4
0.780953005683274	0.743418368440898	142	192.481971830986	69	146	323.867397260274	73	1	1	4
0.638409411079906	0.637588061250488	140	416.980285714286	142	50	743.876800000000	571	1	1	4
0.681650812180205	0.718289484979538	195	228.968820512821	94	74	387.384864864865	221	1	1	4
0.684772654585950	0.691829567268612	122	372.840000000000	157	106	606.600000000000	103	1	1	4
0.639711427891356	0.614348690646007	115	336.163826086956	114	95	752.664842105263	163	1	1	4
0.996431510391582	1.08558166509893	72	268.575555555556	120	56	1050.08357142857	152	2	1	4
0.667846986020291	0.727766948639708	95	235.236631578948	204	114	543.214736842105	152	2	1	4
1.16805433157140	1.15198946423365	37	20.2886486486487	50	28	241.308571428571	117	2	1	4
1.01019633681482	0.795711418762055	97	99.3843298969073	98	97	588.388865979381	158	2	1	4
1.33111844378393	1.18054511408241	51	54.0000000000000	50	25	535.620800000000	261	2	1	4
1.03487585607707	1.14445443199037	116	68.1300000000000	62	74	304.937837837838	157	2	1	4
0.744739570956338	0.709179558155761	50	906.694400000000	301	68	969.225882352941	226	1	1	4
0.824624022987723	0.748732809865403	52	729.908461538461	212	22	1831.75454545455	935	1	1	4
0.791135880770182	0.777352058484944	98	412.672653061225	123	71	650.508169014084	230	1	1	4
0.771181856993214	0.846102813411391	46	286.746086956522	166	77	816.083636363636	111	1	1	4
0.967681247501058	0.956062355353311	96	283.351250000000	116	52	1138.76076923077	227	1	1	4
1.00514176077922	0.815341198448836	38	302.966315789474	95	69	706.533913043478	212	2	1	4
0.997133524453213	0.900587107187973	139	48.9257553956835	50	28	1011.86142857143	344	2	1	4
1.03832689170184	0.938788256642724	87	93.7218390804598	78	68	349.696470588235	151	2	1	4
0.739268898472508	0.758901814113455	120	239.070666666667	120	72	884.818888888889	177	1	1	4
0.754888745809048	0.662156568490076	139	399.687194244604	67	100	703.096400000000	157	1	1	4
0.843422100562710	0.819837908348069	70	236.526857142857	116	45	522.498666666667	165	1	1	4
0.757988586485367	0.806597286692388	57	218.084912280702	200	49	1232.64734693878	191	1	1	4
0.638560256148810	0.654344176738284	85	345.210352941176	176	90	731.716000000000	99	1	1	4
1.01366271430324	1.03367875503885	124	271.359354838710	86	62	873.123225806452	181	1	1	4
0.762935617396884	0.771204971334177	51	621.709803921569	259	50	1165.58800000000	306	1	1	4
0.804310167306975	0.955856430005629	139	139.108776978417	99	96	505.454166666667	106	2	1	4
0.980219957144703	0.937449947331476	38	155.077894736842	134	75	644.099200000000	149	2	1	4
1.02841011711518	0.863305694953274	23	368.521739130435	180	77	671.057142857143	125	2	1	4
1.02427095113467	0.904742619498876	44	195.624545454546	91	80	433.983500000000	138	2	1	4
0.919435075905846	0.785141130513561	64	251.613125000000	162	44	865.119090909091	370	2	1	4
0.951235984014578	0.818760269991795	66	48.1103030303030	65	37	1097.79783783784	272	2	1	4
0.672707452081001	0.681574541880191	90	345.772444444444	138	85	537.394352941176	154	1	2	4
0.815027734688947	0.714157225032625	78	740.810769230769	187	89	952.632808988764	112	1	2	4
0.737935235591620	0.705328550132828	98	470.315510204082	157	63	1110.12761904762	216	1	2	4
0.683863088085325	0.688403643687940	68	499.113529411764	319	120	428.150333333333	167	1	2	4
0.918904843601117	0.813990715059298	154	169.288051948052	77	104	533.984615384615	155	1	2	4
0.668226854884185	0.675758185754590	130	422.143692307692	138	43	1301.74511627907	414	1	2	4
0.750909355418598	0.732113387508584	130	280.003384615385	106	121	467.413884297521	109	1	2	4
0.743262753714496	0.777890600338368	71	62.0315492957746	96	72	244.551111111111	141	2	2	4
0.798713081104498	0.738206148110092	231	51.1231168831169	50	110	236.379636363636	170	2	2	4
1.08378879964410	1.03964490814691	72	44.9838888888889	50	60	333.668666666667	129	2	2	4
0.911482057425501	0.963915673044045	145	43.6165517241379	60	40	477.325000000000	195	2	2	4
0.969505094187546	0.836039146534296	108	40.8518518518518	50	61	511.843934426229	235	2	2	4
1.08070249032257	0.999564642864237	97	48.5265979381444	50	85	164.235294117647	90	2	2	4
0.912936462028707	0.981980223779381	219	51.4471232876712	50	51	391.900392156863	196	2	2	4
0.815401661562488	0.784059343046177	108	307.454074074074	106	106	399.917735849057	113	1	2	4
0.768367743191799	0.770008091641427	109	334.542018348624	110	107	578.425046728972	82	1	2	4
0.702290729085443	0.656343081974667	77	460.295064935065	208	110	509.297818181818	136	1	2	4
0.752574269240375	0.621745078262630	65	306.435692307692	156	122	367.192131147541	164	1	2	4
0.683364294812954	0.633327089560863	113	414.439646017699	99	92	567.601739130435	151	1	2	4
0.741827602257966	0.774061486307102	134	285.112537313433	126	71	651.445070422535	237	1	2	4
0.687152221222687	0.689667881360250	112	432.366071428572	104	109	624.928807339450	114	1	2	4
1.15262929512528	1.04317893513624	45	34.0648888888889	50	56	852.448571428571	155	2	2	4
1.12766894090521	0.953945464169020	22	496.176363636364	98	62	873.769032258065	133	2	2	4
0.969022440509416	0.971591312502089	77	122.905974025974	110	40	1320.56100000000	280	2	2	4
1.02176305106231	0.979463293984272	144	67.2238888888889	58	59	466.370847457627	175	2	2	4
0.731253233429921	0.732397887235532	118	308.993220338983	142	124	386.104838709678	124	1	2	4
0.710727747873017	0.628277849051130	98	258.514285714286	128	157	290.021146496815	110	1	2	4
0.717191543411106	0.728573470429628	156	268.035897435898	83	143	360.155524475524	96	1	2	4
0.800070070487229	0.696391077018166	91	498.107252747253	112	65	1008.86646153846	199	1	2	4
0.673921412021985	0.672842709786724	122	406.447868852459	94	85	690.536470588236	169	1	2	4
0.813208323676701	0.785693134399022	82	331.418048780488	175	37	1021.69297297297	440	1	2	4
0.693265984378323	0.642140210082557	116	597.628620689655	79	100	780.278800000000	143	1	2	4
0.863203723730496	0.899160767646535	166	127.186746987952	74	31	1357.91096774194	380	2	2	4
0.787510538577963	0.825352042762773	183	243.865136612022	89	115	467.966956521739	155	2	2	4
0.981406335501860	0.973492612463490	100	182.570400000000	137	59	830.949830508475	237	2	2	4
0.928308483202894	0.952478415367254	60	218.001333333333	132	23	1691.28521739130	443	2	2	4
1.05259654957542	0.918757943639461	67	79.0907462686567	68	81	331.622716049383	106	2	2	4
1.04973116211432	0.919286158859490	85	33.3152941176471	50	81	318.544691358025	166	2	2	4
0.891586820791140	0.923078465108331	120	67.2800000000000	78	73	237.857534246575	149	2	2	4
0.689076358049241	0.812364028108999	151	280.209536423841	120	21	2288.26666666667	651	1	3	4
0.754303922968610	0.756864644872938	193	144.985906735751	70	125	402.757440000000	128	1	3	4
0.712756927967513	0.751066782723135	79	386.579240506329	203	31	999.692903225807	525	1	3	4
0.711732444310550	0.733624632772962	76	202.519473684211	172	127	394.056062992126	110	1	3	4
0.767172243721166	0.761680212745551	89	657.853483146067	166	82	801.183902439025	164	1	3	4
0.829379793350358	0.825594058979898	64	363.024375000000	189	51	778.599215686274	235	1	3	4
1.23638510280697	1.47983268337268	47	295.692765957447	152	55	554.432727272727	93	1	3	4
0.813634087703472	0.865235372353214	247	61.5817004048583	50	51	279.821960784314	187	2	3	4
0.967755412616340	0.824544338696201	151	37.0188079470198	50	89	259.355505617977	170	2	3	4
0.987384897312559	0.975037316755140	86	57.1893023255814	58	71	278.980845070423	114	2	3	4
0.826235934165025	0.848707958882399	182	51.2010989010989	50	71	221.030422535211	101	2	3	4
0.902111260533628	0.942490130406844	124	78.4451612903226	76	41	431.589268292683	189	2	3	4
1.04472150388570	0.796552009564808	92	52.3030434782609	50	94	586.303404255319	144	2	3	4
0.748826483521119	0.745721921117470	90	191.093333333333	141	36	1406.89111111111	577	1	3	4
0.861658988473135	0.889814825521893	46	376.702608695652	233	28	2002.90142857143	463	1	3	4
0.850524296299506	0.698570979593971	50	525.972800000000	159	41	1845.49463414634	294	1	3	4
0.874394539008446	0.797713239765675	46	832.536521739130	173	55	1572.98545454546	110	1	3	4
0.761687170850408	0.789693250198241	93	170.737634408602	135	55	778.552727272727	376	1	3	4
0.860731265840795	0.815975174650127	77	256.037922077922	74	92	602.257826086956	162	1	3	4
1.18383735305824	1.20030051228322	26	26.7276923076923	50	31	492.803870967742	176	2	3	4
0.841442797223669	1.01825722657042	56	379.901428571429	184	27	1739.97037037037	341	2	3	4
1.01961556794558	1.01847509138639	43	54.3423255813953	71	30	1152.45600000000	183	2	3	4
0.840687437398828	0.798094645375452	78	333.608205128205	163	83	717.764819277108	139	1	3	4
0.658432032738922	0.745335496171226	155	362.901161290323	104	80	783.904000000000	212	1	3	4
0.728827535196792	0.674185371124227	75	365.233066666667	153	61	1169.82754098361	256	1	3	4
0.788549425197516	0.763424644724954	62	208.155483870968	155	93	662.822795698925	154	1	3	4
0.775553695414316	0.837236101475140	118	251.847796610169	171	42	1464.68761904762	444	1	3	4
0.712817835131521	0.751868090491075	114	233.716491228070	123	51	641.054901960784	266	1	3	4
0.950947629550851	0.797734639357939	121	50.3523966942149	56	76	585.926842105263	186	2	3	4
0.981664616809292	0.930831778546352	41	199.120000000000	101	26	873.123076923077	463	2	3	4
0.998590432951568	1.03983905771023	34	216.885882352941	104	32	1194.87750000000	206	2	3	4
1.03483477512372	0.949587262379278	86	43.5227906976744	50	33	1476.79878787879	224	2	3	4

## Sheet: Probability of rest intervals
1 - Male - 1D - Day 5		Day	Rest Time (s)	1.04000000000000	1.04000000000000	1.08000000000000	1.12000000000000	1.16000000000000	1.20000000000000	1.24000000000000	1.28000000000000	1.32000000000000	1.36000000000000	1.40000000000000	1.44000000000000	1.48000000000000	1.52000000000000	1.56000000000000	1.60000000000000	1.64000000000000	1.68000000000000	1.72000000000000	1.76000000000000	1.80000000000000	1.84000000000000	1.88000000000000	1.92000000000000	1.96000000000000	2	2.04000000000000	2.08000000000000	2.12000000000000	2.16000000000000	2.20000000000000	2.24000000000000	2.28000000000000	2.32000000000000	2.36000000000000	2.40000000000000	2.44000000000000	2.48000000000000	2.52000000000000	2.56000000000000	2.60000000000000	2.64000000000000	2.68000000000000	2.72000000000000	2.76000000000000	2.80000000000000
			Probability	1	0.977748691099477	0.962041884816754	0.940445026178011	0.922120418848168	0.909031413612566	0.895942408376963	0.882198952879581	0.875000000000000	0.862565445026178	0.851439790575916	0.842931937172775	0.832460732984293	0.817408376963351	0.806937172774869	0.795157068062827	0.785994764397906	0.776178010471204	0.767670157068063	0.758507853403141	0.752617801047121	0.744109947643979	0.736910994764398	0.734293193717278	0.725785340314136	0.719240837696335	0.712696335078534	0.707460732984293	0.700261780104712	0.694371727748691	0.685209424083770	0.676701570680628	0.670811518324607	0.663612565445026	0.657722513089005	0.652486910994764	0.647251308900524	0.642015706806283	0.637434554973822	0.634162303664922	0.628272251308901	0.620418848167539	0.616492146596859	0.613219895287958	0.611910994764398	0.606675392670157
		Night	Rest Time (s)	1.04000000000000	1.04000000000000	1.08000000000000	1.12000000000000	1.16000000000000	1.20000000000000	1.24000000000000	1.28000000000000	1.32000000000000	1.36000000000000	1.40000000000000	1.44000000000000	1.48000000000000	1.52000000000000	1.56000000000000	1.60000000000000	1.64000000000000	1.68000000000000	1.72000000000000	1.76000000000000	1.80000000000000	1.84000000000000	1.88000000000000	1.92000000000000	1.96000000000000	2	2.04000000000000	2.08000000000000	2.12000000000000	2.16000000000000	2.20000000000000	2.24000000000000	2.28000000000000	2.32000000000000	2.36000000000000	2.40000000000000	2.44000000000000	2.48000000000000	2.52000000000000	2.56000000000000	2.60000000000000	2.64000000000000	2.68000000000000	2.72000000000000	2.76000000000000	2.80000000000000
			Probability	1	0.981091301998920	0.960831982712048	0.948406266882766	0.933009184224743	0.923014586709887	0.906537007023231	0.897352782279849	0.884656942193409	0.874122096164235	0.866288492706645	0.857374392220421	0.848460291734198	0.843868179362507	0.835764451647758	0.828471096704484	0.818476499189627	0.807401404646137	0.798487304159913	0.793625067531064	0.787142085359265	0.779848730415991	0.774446245272825	0.767423014586710	0.759319286871961	0.747163695299838	0.742301458670989	0.736628849270665	0.732036736898974	0.726364127498649	0.719881145326850	0.713668287412210	0.710156672069152	0.703133441383036	0.698811453268504	0.692868719611021	0.686925985953539	0.682603997839006	0.678011885467315	0.672609400324149	0.668287412209616	0.664505672609400	0.658562938951918	0.653430578065910	0.647217720151270	0.642625607779579
2 - Male - 1D - Day 5		Day	Rest Time (s)	1.04000000000000	1.04000000000000	1.08000000000000	1.12000000000000	1.16000000000000	1.20000000000000	1.24000000000000	1.28000000000000	1.32000000000000	1.36000000000000	1.40000000000000	1.44000000000000	1.48000000000000	1.52000000000000	1.56000000000000	1.60000000000000	1.64000000000000	1.68000000000000	1.72000000000000	1.76000000000000	1.80000000000000	1.84000000000000	1.88000000000000	1.92000000000000	1.96000000000000	2	2.04000000000000	2.08000000000000	2.12000000000000	2.16000000000000	2.20000000000000	2.24000000000000	2.28000000000000	2.32000000000000	2.36000000000000	2.40000000000000	2.44000000000000	2.48000000000000	2.52000000000000	2.56000000000000	2.60000000000000	2.64000000000000	2.68000000000000	2.72000000000000	2.76000000000000	2.80000000000000
			Probability	1	0.968147282291058	0.942139099941555	0.916423144360023	0.895675043834015	0.874342489772063	0.853009935710111	0.838983050847458	0.820864991233197	0.806253652834600	0.791642314436002	0.777030976037405	0.767095265926359	0.753360607831677	0.739625949736996	0.725306838106371	0.715955581531268	0.704850964348334	0.697253068381064	0.689362945645821	0.679427235534775	0.671829339567504	0.664523670368206	0.658971361776739	0.654295733489188	0.643483343074226	0.634716540035067	0.627118644067797	0.620397428404442	0.615721800116891	0.611046171829340	0.605493863237873	0.599941554646406	0.596434833430742	0.591466978375219	0.586499123319696	0.582407948568089	0.577732320280538	0.571887784921099	0.566919929865576	0.559322033898305	0.556107539450614	0.552308591466979	0.549094097019287	0.543249561659848	0.539158386908241
		Night	Rest Time (s)	1.04000000000000	1.04000000000000	1.08000000000000	1.12000000000000	1.16000000000000	1.20000000000000	1.24000000000000	1.28000000000000	1.32000000000000	1.36000000000000	1.40000000000000	1.44000000000000	1.48000000000000	1.52000000000000	1.56000000000000	1.60000000000000	1.64000000000000	1.68000000000000	1.72000000000000	1.76000000000000	1.80000000000000	1.84000000000000	1.88000000000000	1.92000000000000	1.96000000000000	2	2.04000000000000	2.08000000000000	2.12000000000000	2.16000000000000	2.20000000000000	2.24000000000000	2.28000000000000	2.32000000000000	2.36000000000000	2.40000000000000	2.44000000000000	2.48000000000000	2.52000000000000	2.56000000000000	2.60000000000000	2.64000000000000	2.68000000000000	2.72000000000000	2.76000000000000	2.80000000000000
			Probability	1	0.971867844291789	0.939483153418384	0.917239123323520	0.895976447497547	0.873732417402682	0.860647693817468	0.844618907425581	0.828263002944063	0.817795224075891	0.804383382401047	0.792280013084724	0.781157998037292	0.770363101079490	0.763166503107622	0.755315668956493	0.747464834805365	0.738632646385345	0.728164867517174	0.718351324828263	0.712136081125286	0.704612365063788	0.698397121360811	0.688583578671901	0.679751390251881	0.672227674190383	0.668629375204449	0.658488714425908	0.652600588812561	0.644749754661433	0.635263330062153	0.629375204448806	0.624468433104351	0.618253189401374	0.613346418056919	0.609748119070985	0.602551521099117	0.597971867844292	0.593065096499837	0.589466797513903	0.584232908079817	0.576709192018319	0.572783774942755	0.567549885508669	0.560680405626431	0.555446516192346
3 - Male - 1D - Day 5		Day	Rest Time (s)	1.04000000000000	1.04000000000000	1.08000000000000	1.12000000000000	1.16000000000000	1.20000000000000	1.24000000000000	1.28000000000000	1.32000000000000	1.36000000000000	1.40000000000000	1.44000000000000	1.48000000000000	1.52000000000000	1.56000000000000	1.60000000000000	1.64000000000000	1.68000000000000	1.72000000000000	1.76000000000000	1.80000000000000	1.84000000000000	1.88000000000000	1.92000000000000	1.96000000000000	2	2.04000000000000	2.08000000000000	2.12000000000000	2.16000000000000	2.20000000000000	2.24000000000000	2.28000000000000	2.32000000000000	2.36000000000000	2.40000000000000	2.44000000000000	2.48000000000000	2.52000000000000	2.56000000000000	2.60000000000000	2.64000000000000	2.68000000000000	2.72000000000000	2.76000000000000	2.80000000000000
			Probability	1	0.974571078431373	0.950674019607843	0.931066176470588	0.907169117647059	0.892463235294118	0.875612745098039	0.856311274509804	0.842830882352941	0.830269607843137	0.819546568627451	0.808823529411765	0.797794117647059	0.781556372549019	0.773590686274510	0.764705882352941	0.756127450980392	0.747549019607843	0.741727941176471	0.733455882352941	0.724877450980392	0.718443627450980	0.712928921568627	0.703737745098039	0.695159313725490	0.685968137254902	0.679227941176471	0.671568627450980	0.665134803921568	0.660232843137255	0.656556372549019	0.651041666666667	0.644607843137255	0.638174019607843	0.633884803921568	0.628676470588235	0.622855392156863	0.620098039215686	0.616421568627451	0.612438725490196	0.606617647058823	0.601715686274509	0.598345588235294	0.594362745098039	0.589154411764706	0.584252450980392
		Night	Rest Time (s)	1.04000000000000	1.04000000000000	1.08000000000000	1.12000000000000	1.16000000000000	1.20000000000000	1.24000000000000	1.28000000000000	1.32000000000000	1.36000000000000	1.40000000000000	1.44000000000000	1.48000000000000	1.52000000000000	1.56000000000000	1.60000000000000	1.64000000000000	1.68000000000000	1.72000000000000	1.76000000000000	1.80000000000000	1.84000000000000	1.88000000000000	1.92000000000000	1.96000000000000	2	2.04000000000000	2.08000000000000	2.12000000000000	2.16000000000000	2.20000000000000	2.24000000000000	2.28000000000000	2.32000000000000	2.36000000000000	2.40000000000000	2.44000000000000	2.48000000000000	2.52000000000000	2.56000000000000	2.60000000000000	2.64000000000000	2.68000000000000	2.72000000000000	2.76000000000000	2.80000000000000
			Probability	1	0.964814814814815	0.941203703703704	0.908796296296296	0.887500000000000	0.860648148148148	0.840277777777778	0.825462962962963	0.805555555555556	0.788425925925926	0.775925925925926	0.762037037037037	0.752777777777778	0.745370370370371	0.735648148148148	0.725000000000000	0.713425925925926	0.703240740740741	0.698611111111111	0.689351851851852	0.681944444444445	0.671296296296296	0.662500000000000	0.653240740740741	0.646759259259259	0.638888888888889	0.631944444444444	0.623148148148148	0.618518518518519	0.610648148148148	0.605092592592593	0.599537037037037	0.594907407407407	0.588888888888889	0.586574074074074	0.582870370370370	0.575000000000000	0.571759259259259	0.565740740740741	0.562037037037037	0.556481481481482	0.549537037037037	0.545370370370370	0.539814814814815	0.536574074074074	0.533333333333333
4 - Male - 1D - Day 5		Day	Rest Time (s)	1.04000000000000	1.04000000000000	1.08000000000000	1.12000000000000	1.16000000000000	1.20000000000000	1.24000000000000	1.28000000000000	1.32000000000000	1.36000000000000	1.40000000000000	1.44000000000000	1.48000000000000	1.52000000000000	1.56000000000000	1.60000000000000	1.64000000000000	1.68000000000000	1.72000000000000	1.76000000000000	1.80000000000000	1.84000000000000	1.88000000000000	1.92000000000000	1.96000000000000	2	2.04000000000000	2.08000000000000	2.12000000000000	2.16000000000000	2.20000000000000	2.24000000000000	2.28000000000000	2.32000000000000	2.36000000000000	2.40000000000000	2.44000000000000	2.48000000000000	2.52000000000000	2.56000000000000	2.60000000000000	2.64000000000000	2.68000000000000	2.72000000000000	2.76000000000000	2.80000000000000
			Probability	1	0.975991269552565	0.958166606038560	0.939978173881412	0.921425973081120	0.903237540923972	0.888323026555111	0.874136049472535	0.861040378319389	0.849399781738814	0.838850491087668	0.830483812295380	0.820298290287377	0.810112768279374	0.802473626773372	0.790469261549654	0.781375045471080	0.773372135321935	0.765732993815933	0.758821389596217	0.750818479447072	0.743543106584212	0.736631502364496	0.732266278646780	0.726445980356493	0.715896689705347	0.710440160058203	0.706438704983630	0.700618406693343	0.694434339759913	0.690432884685340	0.684976355038196	0.680247362677337	0.675154601673336	0.669334303383048	0.665332848308476	0.659876318661331	0.657329938159331	0.655511094943616	0.651873408512186	0.647508184794471	0.643142961076755	0.638777737359040	0.635140050927610	0.630774827209895	0.627500909421608
		Night	Rest Time (s)	1.04000000000000	1.04000000000000	1.08000000000000	1.12000000000000	1.16000000000000	1.20000000000000	1.24000000000000	1.28000000000000	1.32000000000000	1.36000000000000	1.40000000000000	1.44000000000000	1.48000000000000	1.52000000000000	1.56000000000000	1.60000000000000	1.64000000000000	1.68000000000000	1.72000000000000	1.76000000000000	1.80000000000000	1.84000000000000	1.88000000000000	1.92000000000000	1.96000000000000	2	2.04000000000000	2.08000000000000	2.12000000000000	2.16000000000000	2.20000000000000	2.24000000000000	2.28000000000000	2.32000000000000	2.36000000000000	2.40000000000000	2.44000000000000	2.48000000000000	2.52000000000000	2.56000000000000	2.60000000000000	2.64000000000000	2.68000000000000	2.72000000000000	2.76000000000000	2.80000000000000
			Probability	1	0.979140487559688	0.957024377984418	0.940688615229957	0.927871324453380	0.918823825081679	0.907514450867052	0.896205076652425	0.883639105302840	0.874340286504147	0.862025634581553	0.853732093490827	0.844684594119125	0.835385775320432	0.827594873083689	0.818044734858005	0.806735360643378	0.795928625282734	0.789645639607942	0.785373209349083	0.777833626539332	0.773309876853481	0.767529530032672	0.757979391806987	0.750439808997236	0.739884393063584	0.734104046242775	0.726564463433023	0.720281477758231	0.712239256094496	0.707715506408645	0.702689117868811	0.695400854486052	0.690625785373209	0.687107313395326	0.680321688866549	0.676803216888666	0.671776828348831	0.668007036943956	0.664237245539080	0.658205579291279	0.653933149032420	0.650665996481528	0.644383010806735	0.639105302839910	0.633324956019100
5 - Male - 1D - Day 5		Day	Rest Time (s)	1.04000000000000	1.04000000000000	1.08000000000000	1.12000000000000	1.16000000000000	1.20000000000000	1.24000000000000	1.28000000000000	1.32000000000000	1.36000000000000	1.40000000000000	1.44000000000000	1.48000000000000	1.52000000000000	1.56000000000000	1.60000000000000	1.64000000000000	1.68000000000000	1.72000000000000	1.76000000000000	1.80000000000000	1.84000000000000	1.88000000000000	1.92000000000000	1.96000000000000	2	2.04000000000000	2.08000000000000	2.12000000000000	2.16000000000000	2.20000000000000	2.24000000000000	2.28000000000000	2.32000000000000	2.36000000000000	2.40000000000000	2.44000000000000	2.48000000000000	2.52000000000000	2.56000000000000	2.60000000000000	2.64000000000000	2.68000000000000	2.72000000000000	2.76000000000000	2.80000000000000
			Probability	1	0.976407675369613	0.956904687008493	0.944007549543882	0.927021075810003	0.911607423718150	0.896508335954703	0.883611198490091	0.871028625353885	0.857816923560868	0.843661528782636	0.831393519974835	0.821327461465870	0.811261402956905	0.801509908776345	0.792387543252595	0.784523435042466	0.778546712802768	0.770682604592639	0.762503932054105	0.757470902799623	0.750235923246304	0.740169864737339	0.733564013840830	0.726643598615917	0.719723183391003	0.713117332494495	0.707769738911607	0.700220195029884	0.691726958162944	0.685750235923246	0.680402642340358	0.675684177414281	0.669392890846178	0.664359861591695	0.658697703680402	0.654608367411135	0.651462724127084	0.646429694872601	0.641711229946524	0.635105379050016	0.628499528153507	0.621579112928594	0.616231519345706	0.613085876061654	0.608681975463982
		Night	Rest Time (s)	1.04000000000000	1.04000000000000	1.08000000000000	1.12000000000000	1.16000000000000	1.20000000000000	1.24000000000000	1.28000000000000	1.32000000000000	1.36000000000000	1.40000000000000	1.44000000000000	1.48000000000000	1.52000000000000	1.56000000000000	1.60000000000000	1.64000000000000	1.68000000000000	1.72000000000000	1.76000000000000	1.80000000000000	1.84000000000000	1.88000000000000	1.92000000000000	1.96000000000000	2	2.04000000000000	2.08000000000000	2.12000000000000	2.16000000000000	2.20000000000000	2.24000000000000	2.28000000000000	2.32000000000000	2.36000000000000	2.40000000000000	2.44000000000000	2.48000000000000	2.52000000000000	2.56000000000000	2.60000000000000	2.64000000000000	2.68000000000000	2.72000000000000	2.76000000000000	2.80000000000000
			Probability	1	0.980246913580247	0.960493827160494	0.944581618655693	0.926474622770919	0.913854595336077	0.896021947873800	0.885871056241427	0.871879286694102	0.860905349794239	0.852400548696845	0.843347050754458	0.832373113854596	0.822770919067216	0.815089163237312	0.802469135802469	0.796707818930041	0.788751714677641	0.779149519890261	0.772016460905350	0.763786008230453	0.755006858710563	0.749794238683128	0.741838134430727	0.739368998628258	0.732784636488340	0.726474622770919	0.721810699588477	0.715500685871056	0.710836762688615	0.706995884773663	0.701234567901235	0.697119341563786	0.692181069958848	0.686694101508917	0.680932784636489	0.676543209876543	0.673251028806585	0.667764060356653	0.661179698216735	0.657064471879287	0.652126200274349	0.646090534979424	0.641152263374486	0.637311385459534	0.633196159122085
6 - Male - 1D - Day 5		Day	Rest Time (s)	1.04000000000000	1.04000000000000	1.08000000000000	1.12000000000000	1.16000000000000	1.20000000000000	1.24000000000000	1.28000000000000	1.32000000000000	1.36000000000000	1.40000000000000	1.44000000000000	1.48000000000000	1.52000000000000	1.56000000000000	1.60000000000000	1.64000000000000	1.68000000000000	1.72000000000000	1.76000000000000	1.80000000000000	1.84000000000000	1.88000000000000	1.92000000000000	1.96000000000000	2	2.04000000000000	2.08000000000000	2.12000000000000	2.16000000000000	2.20000000000000	2.24000000000000	2.28000000000000	2.32000000000000	2.36000000000000	2.40000000000000	2.44000000000000	2.48000000000000	2.52000000000000	2.56000000000000	2.60000000000000	2.64000000000000	2.68000000000000	2.72000000000000	2.76000000000000	2.80000000000000
			Probability	1	0.964158863416209	0.941556344849855	0.914433322570229	0.892799483371004	0.869874071682273	0.854698094930578	0.835970293832742	0.817565385857281	0.802712302227963	0.787536325476267	0.772360348724572	0.761381982563771	0.747497578301582	0.735873425896028	0.723926380368098	0.716499838553439	0.705198579270262	0.696803358088473	0.688085243784307	0.680012915724895	0.668065870196965	0.659347755892800	0.653535679690023	0.649015175976752	0.642880206651598	0.635776557959316	0.629318695511786	0.622537939941879	0.616725863739102	0.612851146270585	0.607039070067808	0.601226993865031	0.596060703907007	0.592508879560865	0.589925734581853	0.584113658379077	0.579593154665806	0.574426864707782	0.566354536648369	0.563771391669357	0.558605101711334	0.554730384242816	0.551178559896674	0.547626735550533	0.542783338714885
		Night	Rest Time (s)	1.04000000000000	1.04000000000000	1.08000000000000	1.12000000000000	1.16000000000000	1.20000000000000	1.24000000000000	1.28000000000000	1.32000000000000	1.36000000000000	1.40000000000000	1.44000000000000	1.48000000000000	1.52000000000000	1.56000000000000	1.60000000000000	1.64000000000000	1.68000000000000	1.72000000000000	1.76000000000000	1.80000000000000	1.84000000000000	1.88000000000000	1.92000000000000	1.96000000000000	2	2.04000000000000	2.08000000000000	2.12000000000000	2.16000000000000	2.20000000000000	2.24000000000000	2.28000000000000	2.32000000000000	2.36000000000000	2.40000000000000	2.44000000000000	2.48000000000000	2.52000000000000	2.56000000000000	2.60000000000000	2.64000000000000	2.68000000000000	2.72000000000000	2.76000000000000	2.80000000000000
			Probability	1	0.977789529349551	0.958223162347964	0.940243257535695	0.915388683236383	0.902696985721840	0.885774722369117	0.872289793759915	0.861713379164463	0.849550502379693	0.836594394500264	0.829719725013220	0.818350079323109	0.808302485457430	0.801427815970386	0.791115811739820	0.783976731887890	0.776044420941301	0.768112109994712	0.763352723426758	0.756742464304601	0.751718667371761	0.746694870438921	0.737440507667900	0.732945531464833	0.721575885774722	0.717080909571655	0.711263881544156	0.706504494976203	0.700951877313590	0.694870438921205	0.687995769434161	0.681649920676890	0.675039661554733	0.670544685351665	0.664992067689053	0.661025912215759	0.654415653093601	0.650978318350079	0.647805393971443	0.643310417768376	0.638815441565309	0.633262823902697	0.627974616604971	0.623744050766790	0.620042305658382
7 - Male - 1D - Day 5		Day	Rest Time (s)	1.04000000000000	1.04000000000000	1.08000000000000	1.12000000000000	1.16000000000000	1.20000000000000	1.24000000000000	1.28000000000000	1.32000000000000	1.36000000000000	1.40000000000000	1.44000000000000	1.48000000000000	1.52000000000000	1.56000000000000	1.60000000000000	1.64000000000000	1.68000000000000	1.72000000000000	1.76000000000000	1.80000000000000	1.84000000000000	1.88000000000000	1.92000000000000	1.96000000000000	2	2.04000000000000	2.08000000000000	2.12000000000000	2.16000000000000	2.20000000000000	2.24000000000000	2.28000000000000	2.32000000000000	2.36000000000000	2.40000000000000	2.44000000000000	2.48000000000000	2.52000000000000	2.56000000000000	2.60000000000000	2.64000000000000	2.68000000000000	2.72000000000000	2.76000000000000	2.80000000000000
			Probability	1	0.972006745362563	0.946037099494098	0.921416526138280	0.899494097807757	0.876559865092749	0.857672849915683	0.843507588532884	0.827318718381113	0.813827993254638	0.800000000000000	0.788532883642496	0.774030354131535	0.761888701517707	0.753794266441822	0.743001686340641	0.735581787521080	0.727150084317032	0.718381112984823	0.711298482293424	0.703204047217538	0.696458684654300	0.689713322091063	0.683305227655987	0.678246205733558	0.671500843170321	0.668802698145026	0.659021922428331	0.654637436762226	0.649915682967960	0.642833052276560	0.638448566610456	0.631703204047218	0.626644182124790	0.621585160202361	0.618212478920742	0.614165261382800	0.612141652613828	0.610118043844857	0.605733558178753	0.603709949409781	0.600337268128162	0.596627318718382	0.593591905564925	0.589207419898820	0.587521079258010
		Night	Rest Time (s)	1.04000000000000	1.04000000000000	1.08000000000000	1.12000000000000	1.16000000000000	1.20000000000000	1.24000000000000	1.28000000000000	1.32000000000000	1.36000000000000	1.40000000000000	1.44000000000000	1.48000000000000	1.52000000000000	1.56000000000000	1.60000000000000	1.64000000000000	1.68000000000000	1.72000000000000	1.76000000000000	1.80000000000000	1.84000000000000	1.88000000000000	1.92000000000000	1.96000000000000	2	2.04000000000000	2.08000000000000	2.12000000000000	2.16000000000000	2.20000000000000	2.24000000000000	2.28000000000000	2.32000000000000	2.36000000000000	2.40000000000000	2.44000000000000	2.48000000000000	2.52000000000000	2.56000000000000	2.60000000000000	2.64000000000000	2.68000000000000	2.72000000000000	2.76000000000000	2.80000000000000
			Probability	1	0.971608832807571	0.942357327215371	0.924290220820189	0.898480068827072	0.881273300831660	0.859191281904216	0.844278749641526	0.825638084313163	0.810151993117293	0.796960137654144	0.786349297390307	0.775164898193290	0.763980498996272	0.752509320332664	0.741038141669057	0.729853742472039	0.718095784341841	0.709779179810726	0.701462575279610	0.691998852882134	0.683108689417838	0.677659879552624	0.664754803556066	0.656724978491540	0.643819902494981	0.637223974763407	0.628620590765701	0.621451104100947	0.614281617436192	0.610553484370519	0.604531115572125	0.600229423573272	0.590765701175796	0.587324347576714	0.581588758244910	0.574992830513335	0.570117579581302	0.561227416117006	0.555205047318612	0.550903355319759	0.544020648121595	0.539145397189561	0.533983366790938	0.529968454258675	0.526527100659593
8 - Male - 1D - Day 5		Day	Rest Time (s)	1.04000000000000	1.04000000000000	1.08000000000000	1.12000000000000	1.16000000000000	1.20000000000000	1.24000000000000	1.28000000000000	1.32000000000000	1.36000000000000	1.40000000000000	1.44000000000000	1.48000000000000	1.52000000000000	1.56000000000000	1.60000000000000	1.64000000000000	1.68000000000000	1.72000000000000	1.76000000000000	1.80000000000000	1.84000000000000	1.88000000000000	1.92000000000000	1.96000000000000	2	2.04000000000000	2.08000000000000	2.12000000000000	2.16000000000000	2.20000000000000	2.24000000000000	2.28000000000000	2.32000000000000	2.36000000000000	2.40000000000000	2.44000000000000	2.48000000000000	2.52000000000000	2.56000000000000	2.60000000000000	2.64000000000000	2.68000000000000	2.72000000000000	2.76000000000000	2.80000000000000
			Probability	1	0.969092331768388	0.942879499217528	0.920187793427230	0.898278560250391	0.883020344287950	0.869327073552426	0.854460093896714	0.838419405320814	0.826682316118936	0.813380281690141	0.799687010954617	0.785993740219092	0.775039123630673	0.765649452269171	0.751956181533646	0.742175273865415	0.730046948356808	0.724178403755869	0.716353677621283	0.708920187793427	0.700704225352113	0.695618153364632	0.690532081377152	0.683098591549296	0.674882629107981	0.670579029733959	0.664710485133020	0.661580594679186	0.656885758998435	0.652973395931143	0.649843505477308	0.644366197183099	0.638497652582160	0.634194053208138	0.627151799687011	0.623630672926448	0.617370892018780	0.611893583724570	0.608372456964006	0.605242566510172	0.601330203442880	0.599765258215963	0.595852895148670	0.592723004694836	0.590766823161190
		Night	Rest Time (s)	1.04000000000000	1.04000000000000	1.08000000000000	1.12000000000000	1.16000000000000	1.20000000000000	1.24000000000000	1.28000000000000	1.32000000000000	1.36000000000000	1.40000000000000	1.44000000000000	1.48000000000000	1.52000000000000	1.56000000000000	1.60000000000000	1.64000000000000	1.68000000000000	1.72000000000000	1.76000000000000	1.80000000000000	1.84000000000000	1.88000000000000	1.92000000000000	1.96000000000000	2	2.04000000000000	2.08000000000000	2.12000000000000	2.16000000000000	2.20000000000000	2.24000000000000	2.28000000000000	2.32000000000000	2.36000000000000	2.40000000000000	2.44000000000000	2.48000000000000	2.52000000000000	2.56000000000000	2.60000000000000	2.64000000000000	2.68000000000000	2.72000000000000	2.76000000000000	2.80000000000000
			Probability	1	0.971744471744472	0.937960687960688	0.913390663390663	0.897420147420147	0.879606879606880	0.864864864864865	0.847665847665848	0.832309582309582	0.823095823095823	0.815110565110565	0.803439803439804	0.797297297297298	0.789926289926290	0.780712530712531	0.773341523341524	0.767199017199017	0.757985257985258	0.753685503685504	0.746928746928747	0.738943488943489	0.734029484029484	0.727272727272728	0.721130221130221	0.716830466830467	0.709459459459460	0.707002457002457	0.699631449631450	0.694717444717445	0.689189189189189	0.679975429975430	0.675675675675676	0.671375921375922	0.667690417690418	0.663390663390664	0.658476658476659	0.655405405405406	0.650491400491401	0.648034398034398	0.643120393120394	0.636977886977887	0.632063882063882	0.630221130221131	0.624078624078624	0.617321867321868	0.613636363636364
9 - Male - 1D - Day 5		Day	Rest Time (s)	1.04000000000000	1.04000000000000	1.08000000000000	1.12000000000000	1.16000000000000	1.20000000000000	1.24000000000000	1.28000000000000	1.32000000000000	1.36000000000000	1.40000000000000	1.44000000000000	1.48000000000000	1.52000000000000	1.56000000000000	1.60000000000000	1.64000000000000	1.68000000000000	1.72000000000000	1.76000000000000	1.80000000000000	1.84000000000000	1.88000000000000	1.92000000000000	1.96000000000000	2	2.04000000000000	2.08000000000000	2.12000000000000	2.16000000000000	2.20000000000000	2.24000000000000	2.28000000000000	2.32000000000000	2.36000000000000	2.40000000000000	2.44000000000000	2.48000000000000	2.52000000000000	2.56000000000000	2.60000000000000	2.64000000000000	2.68000000000000	2.72000000000000	2.76000000000000	2.80000000000000
			Probability	1	0.967868338557994	0.940438871473354	0.921238244514107	0.899294670846395	0.882053291536050	0.866379310344828	0.843260188087774	0.829937304075235	0.815830721003135	0.800548589341693	0.787617554858934	0.775078369905956	0.759796238244514	0.748040752351097	0.735109717868339	0.725705329153605	0.715517241379310	0.702978056426332	0.694749216300940	0.686520376175549	0.680250783699060	0.674764890282132	0.663793103448276	0.655956112852665	0.646943573667712	0.642241379310345	0.637147335423198	0.631269592476489	0.628134796238245	0.623040752351097	0.617554858934170	0.612068965517242	0.603448275862069	0.598746081504702	0.593260188087775	0.587382445141066	0.581112852664577	0.575235109717869	0.569357366771160	0.564655172413793	0.558385579937304	0.554858934169279	0.551724137931035	0.547021943573668	0.545062695924765
		Night	Rest Time (s)	1.04000000000000	1.04000000000000	1.08000000000000	1.12000000000000	1.16000000000000	1.20000000000000	1.24000000000000	1.28000000000000	1.32000000000000	1.36000000000000	1.40000000000000	1.44000000000000	1.48000000000000	1.52000000000000	1.56000000000000	1.60000000000000	1.64000000000000	1.68000000000000	1.72000000000000	1.76000000000000	1.80000000000000	1.84000000000000	1.88000000000000	1.92000000000000	1.96000000000000	2	2.04000000000000	2.08000000000000	2.12000000000000	2.16000000000000	2.20000000000000	2.24000000000000	2.28000000000000	2.32000000000000	2.36000000000000	2.40000000000000	2.44000000000000	2.48000000000000	2.52000000000000	2.56000000000000	2.60000000000000	2.64000000000000	2.68000000000000	2.72000000000000	2.76000000000000	2.80000000000000
			Probability	1	0.967036089798238	0.942881500426258	0.924694515487354	0.907360045467462	0.892014776925263	0.878374538221086	0.864450127877238	0.849104859335039	0.837453822108554	0.825234441602728	0.813015061096903	0.803069053708440	0.793407217959648	0.783745382210856	0.776925262858767	0.768684285308326	0.757317419721512	0.751065643648764	0.745098039215687	0.737425404944587	0.729184427394146	0.719806763285024	0.713270815572606	0.705882352941177	0.697641375390736	0.692242114236999	0.685706166524581	0.680306905370844	0.672634271099744	0.665814151747656	0.658709860755897	0.653594771241830	0.649048025007105	0.644217107132708	0.639954532537653	0.635123614663257	0.628587666950839	0.620915032679739	0.614947428246661	0.610400682011935	0.607558965615232	0.603296391020176	0.597897129866440	0.593918726911054	0.589087809036658
10 - Male - 1D - Day 5		Day	Rest Time (s)	1.04000000000000	1.04000000000000	1.08000000000000	1.12000000000000	1.16000000000000	1.20000000000000	1.24000000000000	1.28000000000000	1.32000000000000	1.36000000000000	1.40000000000000	1.44000000000000	1.48000000000000	1.52000000000000	1.56000000000000	1.60000000000000	1.64000000000000	1.68000000000000	1.72000000000000	1.76000000000000	1.80000000000000	1.84000000000000	1.88000000000000	1.92000000000000	1.96000000000000	2	2.04000000000000	2.08000000000000	2.12000000000000	2.16000000000000	2.20000000000000	2.24000000000000	2.28000000000000	2.32000000000000	2.36000000000000	2.40000000000000	2.44000000000000	2.48000000000000	2.52000000000000	2.56000000000000	2.60000000000000	2.64000000000000	2.68000000000000	2.72000000000000	2.76000000000000	2.80000000000000
			Probability	1	0.965798556636335	0.932538437401945	0.906808911201757	0.881079385001569	0.859428930028240	0.836523376215877	0.820207091308441	0.806714778788830	0.788829620332601	0.773454659554440	0.757765924066520	0.744901160966426	0.728584876058990	0.713523689990587	0.701914025729526	0.691873235017258	0.678694697207405	0.667398807656103	0.657044242234076	0.647317226231566	0.636335111390022	0.628490743646062	0.620332601192344	0.613429557577659	0.605271415123941	0.598054596799498	0.590837778475055	0.583307185440854	0.577659240665203	0.572638845309068	0.566677125823659	0.561656730467524	0.554753686852840	0.547536868528397	0.539692500784437	0.533103231879511	0.529024160652652	0.524945089425792	0.519297144650141	0.514276749294007	0.510825227486665	0.506746156259806	0.500470662064638	0.495764041418262	0.491371195481644
		Night	Rest Time (s)	1.04000000000000	1.04000000000000	1.08000000000000	1.12000000000000	1.16000000000000	1.20000000000000	1.24000000000000	1.28000000000000	1.32000000000000	1.36000000000000	1.40000000000000	1.44000000000000	1.48000000000000	1.52000000000000	1.56000000000000	1.60000000000000	1.64000000000000	1.68000000000000	1.72000000000000	1.76000000000000	1.80000000000000	1.84000000000000	1.88000000000000	1.92000000000000	1.96000000000000	2	2.04000000000000	2.08000000000000	2.12000000000000	2.16000000000000	2.20000000000000	2.24000000000000	2.28000000000000	2.32000000000000	2.36000000000000	2.40000000000000	2.44000000000000	2.48000000000000	2.52000000000000	2.56000000000000	2.60000000000000	2.64000000000000	2.68000000000000	2.72000000000000	2.76000000000000	2.80000000000000
			Probability	1	0.963766126818556	0.937963217128740	0.914630798792204	0.893768871808949	0.878122426571507	0.861652484216305	0.850123524567664	0.832006587976942	0.820203129289048	0.806203678287126	0.795772714795498	0.785616250343124	0.772714795498216	0.761460334888828	0.749382377161680	0.740049409827066	0.730167444413945	0.724128465550371	0.715618995333517	0.706835026077409	0.700521548174582	0.695855064507274	0.690090584682954	0.683502607740873	0.674169640406259	0.669228657699698	0.662915179796871	0.657150699972550	0.650288223991216	0.644523744166896	0.637935767224815	0.634916277793028	0.627230304693934	0.622014822948120	0.614054350809773	0.609113368103212	0.601976393082625	0.596760911336811	0.592643425748010	0.587153444962943	0.582212462256383	0.578643974746089	0.572604995882515	0.567115015097448	0.563821026626407
11 - Male - 1D - Day 5		Day	Rest Time (s)	1.04000000000000	1.04000000000000	1.08000000000000	1.12000000000000	1.16000000000000	1.20000000000000	1.24000000000000	1.28000000000000	1.32000000000000	1.36000000000000	1.40000000000000	1.44000000000000	1.48000000000000	1.52000000000000	1.56000000000000	1.60000000000000	1.64000000000000	1.68000000000000	1.72000000000000	1.76000000000000	1.80000000000000	1.84000000000000	1.88000000000000	1.92000000000000	1.96000000000000	2	2.04000000000000	2.08000000000000	2.12000000000000	2.16000000000000	2.20000000000000	2.24000000000000	2.28000000000000	2.32000000000000	2.36000000000000	2.40000000000000	2.44000000000000	2.48000000000000	2.52000000000000	2.56000000000000	2.60000000000000	2.64000000000000	2.68000000000000	2.72000000000000	2.76000000000000	2.80000000000000
			Probability	1	0.969992205767732	0.943491816056119	0.924006235385815	0.902961808261886	0.882696804364770	0.864380358534684	0.848012470771629	0.833593141075604	0.817225253312549	0.806313328137179	0.793842556508184	0.784099766173032	0.774356975837880	0.765393608729540	0.754481683554170	0.748246297739673	0.739672642244739	0.734216679657054	0.727591582229151	0.721356196414653	0.714341387373344	0.704208885424786	0.697194076383476	0.688230709275137	0.683943881527670	0.681215900233827	0.676539360872954	0.671083398285269	0.666796570537802	0.664068589243960	0.659392049883087	0.650818394388153	0.646141855027280	0.639906469212783	0.635619641465316	0.632112236944661	0.628215120810600	0.625876851130164	0.623538581449727	0.618082618862042	0.614185502727982	0.611847233047545	0.607950116913484	0.604832424006236	0.602104442712393
		Night	Rest Time (s)	1.04000000000000	1.04000000000000	1.08000000000000	1.12000000000000	1.16000000000000	1.20000000000000	1.24000000000000	1.28000000000000	1.32000000000000	1.36000000000000	1.40000000000000	1.44000000000000	1.48000000000000	1.52000000000000	1.56000000000000	1.60000000000000	1.64000000000000	1.68000000000000	1.72000000000000	1.76000000000000	1.80000000000000	1.84000000000000	1.88000000000000	1.92000000000000	1.96000000000000	2	2.04000000000000	2.08000000000000	2.12000000000000	2.16000000000000	2.20000000000000	2.24000000000000	2.28000000000000	2.32000000000000	2.36000000000000	2.40000000000000	2.44000000000000	2.48000000000000	2.52000000000000	2.56000000000000	2.60000000000000	2.64000000000000	2.68000000000000	2.72000000000000	2.76000000000000	2.80000000000000
			Probability	1	0.967155425219941	0.937243401759531	0.910557184750733	0.890909090909091	0.872434017595308	0.853079178885631	0.834017595307918	0.819941348973607	0.807038123167156	0.793255131964810	0.780938416422288	0.772140762463343	0.763049853372434	0.755425219941349	0.746920821114370	0.736363636363637	0.725219941348974	0.718475073313783	0.706744868035191	0.697360703812317	0.689149560117302	0.681231671554253	0.673607038123167	0.668035190615836	0.655718475073314	0.649853372434018	0.641642228739003	0.635483870967742	0.625806451612903	0.622287390029326	0.616422287390029	0.609090909090909	0.603812316715543	0.597360703812317	0.591788856304986	0.586217008797654	0.580938416422288	0.575366568914956	0.570381231671554	0.564809384164223	0.559237536656892	0.551906158357771	0.548973607038123	0.544868035190616	0.541642228739003
12 - Male - 1D - Day 5		Day	Rest Time (s)	1.04000000000000	1.04000000000000	1.08000000000000	1.12000000000000	1.16000000000000	1.20000000000000	1.24000000000000	1.28000000000000	1.32000000000000	1.36000000000000	1.40000000000000	1.44000000000000	1.48000000000000	1.52000000000000	1.56000000000000	1.60000000000000	1.64000000000000	1.68000000000000	1.72000000000000	1.76000000000000	1.80000000000000	1.84000000000000	1.88000000000000	1.92000000000000	1.96000000000000	2	2.04000000000000	2.08000000000000	2.12000000000000	2.16000000000000	2.20000000000000	2.24000000000000	2.28000000000000	2.32000000000000	2.36000000000000	2.40000000000000	2.44000000000000	2.48000000000000	2.52000000000000	2.56000000000000	2.60000000000000	2.64000000000000	2.68000000000000	2.72000000000000	2.76000000000000	2.80000000000000
			Probability	1	0.961927582534611	0.927582534611289	0.902023429179979	0.879126730564430	0.853833865814697	0.835729499467519	0.817891373801917	0.798455804046859	0.784345047923323	0.772097976570820	0.760117145899894	0.750000000000000	0.740415335463259	0.730031948881789	0.718849840255591	0.709797657082002	0.699414270500533	0.691160809371672	0.682374866879659	0.674653887113951	0.664802981895634	0.655750798722045	0.647231096911608	0.643237486687966	0.634984025559106	0.628860489882854	0.623801916932908	0.615548455804047	0.607294994675187	0.599307774227902	0.592917997870075	0.587593184238552	0.583865814696486	0.579073482428115	0.572949946751864	0.567891373801917	0.562832800851970	0.556975505857295	0.552449414270501	0.547124600638978	0.543397231096912	0.538871139510117	0.534611288604899	0.531416400425985	0.527689030883919
		Night	Rest Time (s)	1.04000000000000	1.04000000000000	1.08000000000000	1.12000000000000	1.16000000000000	1.20000000000000	1.24000000000000	1.28000000000000	1.32000000000000	1.36000000000000	1.40000000000000	1.44000000000000	1.48000000000000	1.52000000000000	1.56000000000000	1.60000000000000	1.64000000000000	1.68000000000000	1.72000000000000	1.76000000000000	1.80000000000000	1.84000000000000	1.88000000000000	1.92000000000000	1.96000000000000	2	2.04000000000000	2.08000000000000	2.12000000000000	2.16000000000000	2.20000000000000	2.24000000000000	2.28000000000000	2.32000000000000	2.36000000000000	2.40000000000000	2.44000000000000	2.48000000000000	2.52000000000000	2.56000000000000	2.60000000000000	2.64000000000000	2.68000000000000	2.72000000000000	2.76000000000000	2.80000000000000
			Probability	1	0.966729441305713	0.937225360954175	0.913161749319941	0.889725884076167	0.868173258003766	0.843900397572714	0.830089976982632	0.812094580456162	0.794726930320151	0.778405524168236	0.763130362000418	0.748064448629420	0.735300272023436	0.723163841807909	0.711236660389203	0.700564971751412	0.687382297551789	0.678803096882193	0.670433145009416	0.660389202762084	0.650136011717932	0.643649299016530	0.635279347143753	0.625653902490060	0.615191462649089	0.607240008369951	0.599707051684452	0.592174094998953	0.584641138313454	0.577526679221594	0.571667712910650	0.564553253818790	0.557857292320569	0.551370579619167	0.541745134965474	0.536095417451350	0.527306967984934	0.518518518518518	0.513496547394852	0.507637581083909	0.502197112366604	0.497384390039757	0.490479179744716	0.484829462230592	0.478551998326010
13 - Male - 1D - Day 5		Day	Rest Time (s)	1.04000000000000	1.04000000000000	1.08000000000000	1.12000000000000	1.16000000000000	1.20000000000000	1.24000000000000	1.28000000000000	1.32000000000000	1.36000000000000	1.40000000000000	1.44000000000000	1.48000000000000	1.52000000000000	1.56000000000000	1.60000000000000	1.64000000000000	1.68000000000000	1.72000000000000	1.76000000000000	1.80000000000000	1.84000000000000	1.88000000000000	1.92000000000000	1.96000000000000	2	2.04000000000000	2.08000000000000	2.12000000000000	2.16000000000000	2.20000000000000	2.24000000000000	2.28000000000000	2.32000000000000	2.36000000000000	2.40000000000000	2.44000000000000	2.48000000000000	2.52000000000000	2.56000000000000	2.60000000000000	2.64000000000000	2.68000000000000	2.72000000000000	2.76000000000000	2.80000000000000
			Probability	1	0.986384976525822	0.968075117370892	0.955399061032864	0.943192488262911	0.930985915492958	0.918309859154930	0.904225352112676	0.895774647887324	0.887793427230047	0.876056338028169	0.865727699530517	0.858215962441315	0.849765258215963	0.841784037558686	0.830985915492958	0.819248826291080	0.811737089201878	0.807981220657277	0.802347417840376	0.797183098591550	0.792018779342723	0.787793427230047	0.782159624413146	0.775117370892019	0.769953051643193	0.764788732394366	0.761502347417841	0.755868544600939	0.749295774647888	0.738967136150235	0.734741784037559	0.730985915492958	0.727230046948357	0.725352112676056	0.720657276995305	0.717370892018779	0.709859154929578	0.705633802816902	0.700469483568075	0.693896713615024	0.689671361502347	0.685446009389671	0.680751173708920	0.673239436619718	0.668075117370892
		Night	Rest Time (s)	1.04000000000000	1.04000000000000	1.08000000000000	1.12000000000000	1.16000000000000	1.20000000000000	1.24000000000000	1.28000000000000	1.32000000000000	1.36000000000000	1.40000000000000	1.44000000000000	1.48000000000000	1.52000000000000	1.56000000000000	1.60000000000000	1.64000000000000	1.68000000000000	1.72000000000000	1.76000000000000	1.80000000000000	1.84000000000000	1.88000000000000	1.92000000000000	1.96000000000000	2	2.04000000000000	2.08000000000000	2.12000000000000	2.16000000000000	2.20000000000000	2.24000000000000	2.28000000000000	2.32000000000000	2.36000000000000	2.40000000000000	2.44000000000000	2.48000000000000	2.52000000000000	2.56000000000000	2.60000000000000	2.64000000000000	2.68000000000000	2.72000000000000	2.76000000000000	2.80000000000000
			Probability	1	0.987370466321244	0.975712435233161	0.964378238341969	0.955958549222798	0.946567357512953	0.938795336787565	0.930375647668394	0.923898963730570	0.913536269430052	0.905440414507772	0.897020725388601	0.889572538860103	0.882124352331606	0.875971502590673	0.866580310880829	0.861398963730570	0.851036269430051	0.843588082901554	0.837759067357513	0.828367875647668	0.821243523316062	0.817681347150259	0.813471502590673	0.805699481865285	0.796632124352331	0.791450777202072	0.785297927461140	0.779145077720207	0.774611398963730	0.768782383419689	0.765544041450777	0.761658031088082	0.755181347150259	0.748380829015544	0.742875647668393	0.740284974093264	0.733808290155440	0.729922279792746	0.727007772020725	0.722474093264248	0.719559585492228	0.714702072538860	0.710492227979274	0.708225388601036	0.704015544041450
14 - Male - 1D - Day 5		Day	Rest Time (s)	1.04000000000000	1.04000000000000	1.08000000000000	1.12000000000000	1.16000000000000	1.20000000000000	1.24000000000000	1.28000000000000	1.32000000000000	1.36000000000000	1.40000000000000	1.44000000000000	1.48000000000000	1.52000000000000	1.56000000000000	1.60000000000000	1.64000000000000	1.68000000000000	1.72000000000000	1.76000000000000	1.80000000000000	1.84000000000000	1.88000000000000	1.92000000000000	1.96000000000000	2	2.04000000000000	2.08000000000000	2.12000000000000	2.16000000000000	2.20000000000000	2.24000000000000	2.28000000000000	2.32000000000000	2.36000000000000	2.40000000000000	2.44000000000000	2.48000000000000	2.52000000000000	2.56000000000000	2.60000000000000	2.64000000000000	2.68000000000000	2.72000000000000	2.76000000000000	2.80000000000000
			Probability	1	0.963407134071341	0.934501845018450	0.910209102091021	0.890528905289053	0.870541205412054	0.851168511685117	0.834255842558426	0.821033210332103	0.807810578105781	0.797970479704797	0.784747847478475	0.769680196801968	0.758917589175892	0.747539975399754	0.739237392373924	0.729397293972940	0.718634686346864	0.709717097170972	0.701414514145142	0.693419434194342	0.686039360393604	0.680196801968020	0.671586715867159	0.666359163591636	0.662054120541206	0.655904059040591	0.648216482164822	0.642373923739237	0.635916359163592	0.629766297662977	0.620541205412054	0.614391143911439	0.608856088560886	0.602398523985240	0.597478474784748	0.589175891758918	0.583640836408364	0.579335793357933	0.574415744157441	0.568880688806888	0.563038130381304	0.557503075030750	0.550738007380074	0.544587945879459	0.540282902829028
		Night	Rest Time (s)	1.04000000000000	1.04000000000000	1.08000000000000	1.12000000000000	1.16000000000000	1.20000000000000	1.24000000000000	1.28000000000000	1.32000000000000	1.36000000000000	1.40000000000000	1.44000000000000	1.48000000000000	1.52000000000000	1.56000000000000	1.60000000000000	1.64000000000000	1.68000000000000	1.72000000000000	1.76000000000000	1.80000000000000	1.84000000000000	1.88000000000000	1.92000000000000	1.96000000000000	2	2.04000000000000	2.08000000000000	2.12000000000000	2.16000000000000	2.20000000000000	2.24000000000000	2.28000000000000	2.32000000000000	2.36000000000000	2.40000000000000	2.44000000000000	2.48000000000000	2.52000000000000	2.56000000000000	2.60000000000000	2.64000000000000	2.68000000000000	2.72000000000000	2.76000000000000	2.80000000000000
			Probability	1	0.971205357142857	0.945312500000000	0.924107142857143	0.900446428571429	0.883035714285714	0.861383928571429	0.847098214285714	0.830133928571429	0.814062500000000	0.803125000000000	0.788169642857143	0.775223214285714	0.761830357142857	0.750223214285714	0.739508928571428	0.729687500000000	0.721205357142857	0.713392857142857	0.702232142857143	0.693080357142857	0.684821428571428	0.675669642857143	0.666741071428571	0.658035714285714	0.646651785714285	0.638839285714285	0.631250000000000	0.625223214285714	0.618303571428571	0.612053571428571	0.606473214285714	0.600669642857143	0.595982142857143	0.591741071428571	0.584598214285714	0.577455357142857	0.571205357142857	0.566071428571428	0.559151785714286	0.554241071428571	0.546428571428571	0.541294642857143	0.534151785714286	0.527232142857143	0.522321428571429
15 - Male - 1D - Day 5		Day	Rest Time (s)	1.04000000000000	1.04000000000000	1.08000000000000	1.12000000000000	1.16000000000000	1.20000000000000	1.24000000000000	1.28000000000000	1.32000000000000	1.36000000000000	1.40000000000000	1.44000000000000	1.48000000000000	1.52000000000000	1.56000000000000	1.60000000000000	1.64000000000000	1.68000000000000	1.72000000000000	1.76000000000000	1.80000000000000	1.84000000000000	1.88000000000000	1.92000000000000	1.96000000000000	2	2.04000000000000	2.08000000000000	2.12000000000000	2.16000000000000	2.20000000000000	2.24000000000000	2.28000000000000	2.32000000000000	2.36000000000000	2.40000000000000	2.44000000000000	2.48000000000000	2.52000000000000	2.56000000000000	2.60000000000000	2.64000000000000	2.68000000000000	2.72000000000000	2.76000000000000	2.80000000000000
			Probability	1	0.985251945923802	0.972552232691520	0.957804178615322	0.945923801720606	0.936911102007374	0.925850061450225	0.917247029905776	0.907824662023761	0.901269971323228	0.890208930766079	0.883654240065547	0.878328553871364	0.873002867677181	0.866857845145432	0.859483818107333	0.854567800081934	0.847603441212618	0.838181073330602	0.832445718967636	0.826710364604670	0.817697664891438	0.814010651372388	0.806636624334289	0.800901269971323	0.796804588283490	0.794346579270791	0.789430561245391	0.782875870544859	0.777959852519459	0.774272839000410	0.767308480131094	0.762802130274478	0.756657107742728	0.752970094223679	0.747644408029496	0.744367062679230	0.740680049160180	0.735764031134781	0.732486685784514	0.728799672265465	0.726341663252765	0.722654649733716	0.719786972552233	0.716919295370750	0.714461286358050
		Night	Rest Time (s)	1.04000000000000	1.04000000000000	1.08000000000000	1.12000000000000	1.16000000000000	1.20000000000000	1.24000000000000	1.28000000000000	1.32000000000000	1.36000000000000	1.40000000000000	1.44000000000000	1.48000000000000	1.52000000000000	1.56000000000000	1.60000000000000	1.64000000000000	1.68000000000000	1.72000000000000	1.76000000000000	1.80000000000000	1.84000000000000	1.88000000000000	1.92000000000000	1.96000000000000	2	2.04000000000000	2.08000000000000	2.12000000000000	2.16000000000000	2.20000000000000	2.24000000000000	2.28000000000000	2.32000000000000	2.36000000000000	2.40000000000000	2.44000000000000	2.48000000000000	2.52000000000000	2.56000000000000	2.60000000000000	2.64000000000000	2.68000000000000	2.72000000000000	2.76000000000000	2.80000000000000
			Probability	1	0.983115886415963	0.967766692248657	0.953952417498082	0.940521872601689	0.930161166538757	0.920951650038373	0.909439754412894	0.897927858787414	0.883346124328473	0.873752877973907	0.864159631619340	0.857636224098235	0.846508058326938	0.839600920951650	0.831542594013815	0.824251726784344	0.817344589409056	0.808902532617038	0.799309286262471	0.793553338449732	0.783192632386800	0.779355333844973	0.771680736761320	0.765924788948581	0.758633921719110	0.752494244052188	0.745203376822717	0.739831158864160	0.734842670759785	0.731005372217959	0.727551803530315	0.721795855717575	0.716423637759018	0.710667689946278	0.704144282425173	0.698004604758250	0.694167306216424	0.692248656945511	0.685341519570223	0.681120491174214	0.677666922486570	0.674213353798926	0.668841135840369	0.665771297006907	0.659247889485802
1 - Female - 1D - Day 5		Day	Rest Time (s)	1.04000000000000	1.04000000000000	1.08000000000000	1.12000000000000	1.16000000000000	1.20000000000000	1.24000000000000	1.28000000000000	1.32000000000000	1.36000000000000	1.40000000000000	1.44000000000000	1.48000000000000	1.52000000000000	1.56000000000000	1.60000000000000	1.64000000000000	1.68000000000000	1.72000000000000	1.76000000000000	1.80000000000000	1.84000000000000	1.88000000000000	1.92000000000000	1.96000000000000	2	2.04000000000000	2.08000000000000	2.12000000000000	2.16000000000000	2.20000000000000	2.24000000000000	2.28000000000000	2.32000000000000	2.36000000000000	2.40000000000000	2.44000000000000	2.48000000000000	2.52000000000000	2.56000000000000	2.60000000000000	2.64000000000000	2.68000000000000	2.72000000000000	2.76000000000000	2.80000000000000
			Probability	1	0.964447542697804	0.935866155454862	0.910944579993029	0.885848727779714	0.863192750087138	0.844545137678634	0.825374695015685	0.807772743116068	0.792610665737191	0.776751481352388	0.764726385500174	0.749912861624259	0.738410596026490	0.726211223422795	0.710003485535030	0.699198326943186	0.689961659114674	0.681770651795051	0.674276751481353	0.665388637155804	0.657197629836180	0.650400836528407	0.643952596723597	0.636458696409899	0.628790519344720	0.622516556291391	0.615894039735100	0.608051585918439	0.602474729871036	0.597420704078076	0.591321017776229	0.585395608225863	0.579993028929941	0.573544789125131	0.567967933077728	0.562042523527362	0.556639944231440	0.551585918438481	0.546009062391077	0.539735099337749	0.535029627047752	0.529975601254793	0.524921575461834	0.519518996165912	0.515336354130360
		Night	Rest Time (s)	1.04000000000000	1.04000000000000	1.08000000000000	1.12000000000000	1.16000000000000	1.20000000000000	1.24000000000000	1.28000000000000	1.32000000000000	1.36000000000000	1.40000000000000	1.44000000000000	1.48000000000000	1.52000000000000	1.56000000000000	1.60000000000000	1.64000000000000	1.68000000000000	1.72000000000000	1.76000000000000	1.80000000000000	1.84000000000000	1.88000000000000	1.92000000000000	1.96000000000000	2	2.04000000000000	2.08000000000000	2.12000000000000	2.16000000000000	2.20000000000000	2.24000000000000	2.28000000000000	2.32000000000000	2.36000000000000	2.40000000000000	2.44000000000000	2.48000000000000	2.52000000000000	2.56000000000000	2.60000000000000	2.64000000000000	2.68000000000000	2.72000000000000	2.76000000000000	2.80000000000000
			Probability	1	0.968562182154415	0.942826321467098	0.916936353829558	0.892895669594699	0.874865156418554	0.855447680690399	0.837108953613808	0.818307905686546	0.799044536908614	0.783633841886269	0.768685467714594	0.755894590846047	0.744798890429958	0.732162120511635	0.720295885344429	0.711203575281245	0.700416088765603	0.691169671752196	0.682385575589459	0.672060409924487	0.663738634612421	0.656033287101248	0.647095083988287	0.638619201725997	0.631684388965942	0.624441362305440	0.615965480043150	0.610725843735552	0.603791030975497	0.595315148713207	0.589304977654492	0.584219448297118	0.577130528586839	0.570041608876560	0.564339651718292	0.558791801510248	0.553089844351980	0.549083063646170	0.541994143935891	0.535367545076283	0.530590229619356	0.524734165510864	0.518107566651256	0.515795962397904	0.510710433040530
2 - Female - 1D - Day 5		Day	Rest Time (s)	1.04000000000000	1.04000000000000	1.08000000000000	1.12000000000000	1.16000000000000	1.20000000000000	1.24000000000000	1.28000000000000	1.32000000000000	1.36000000000000	1.40000000000000	1.44000000000000	1.48000000000000	1.52000000000000	1.56000000000000	1.60000000000000	1.64000000000000	1.68000000000000	1.72000000000000	1.76000000000000	1.80000000000000	1.84000000000000	1.88000000000000	1.92000000000000	1.96000000000000	2	2.04000000000000	2.08000000000000	2.12000000000000	2.16000000000000	2.20000000000000	2.24000000000000	2.28000000000000	2.32000000000000	2.36000000000000	2.40000000000000	2.44000000000000	2.48000000000000	2.52000000000000	2.56000000000000	2.60000000000000	2.64000000000000	2.68000000000000	2.72000000000000	2.76000000000000	2.80000000000000
			Probability	1	0.971437253114555	0.949863263445761	0.927073837739289	0.906563354603464	0.889699179580675	0.872227286539046	0.855515041020966	0.841233667578244	0.827863871163780	0.817988453357642	0.805530233971437	0.793679732604072	0.780613795199028	0.770130659374051	0.759951382558493	0.749924035247645	0.742327560012155	0.733363719234276	0.724703737465816	0.715739896687937	0.706776055910058	0.696900638103920	0.689608021877849	0.682315405651778	0.673959282892738	0.666514737161957	0.658614402917047	0.651169857186266	0.642813734427226	0.636280765724704	0.628988149498633	0.621999392281981	0.616378000607718	0.612883621999392	0.608781525372227	0.604375569735643	0.599209966575509	0.593892433910666	0.589334548769371	0.584624734123367	0.579611060467943	0.574141598298389	0.570343360680644	0.566393193558189	0.562898814949863
		Night	Rest Time (s)	1.04000000000000	1.04000000000000	1.08000000000000	1.12000000000000	1.16000000000000	1.20000000000000	1.24000000000000	1.28000000000000	1.32000000000000	1.36000000000000	1.40000000000000	1.44000000000000	1.48000000000000	1.52000000000000	1.56000000000000	1.60000000000000	1.64000000000000	1.68000000000000	1.72000000000000	1.76000000000000	1.80000000000000	1.84000000000000	1.88000000000000	1.92000000000000	1.96000000000000	2	2.04000000000000	2.08000000000000	2.12000000000000	2.16000000000000	2.20000000000000	2.24000000000000	2.28000000000000	2.32000000000000	2.36000000000000	2.40000000000000	2.44000000000000	2.48000000000000	2.52000000000000	2.56000000000000	2.60000000000000	2.64000000000000	2.68000000000000	2.72000000000000	2.76000000000000	2.80000000000000
			Probability	1	0.973662551440329	0.950891632373114	0.929218106995885	0.911934156378601	0.893827160493827	0.878189300411523	0.865569272976681	0.849931412894376	0.837037037037037	0.823045267489712	0.809053497942387	0.796707818930041	0.781893004115226	0.772290809327846	0.761042524005487	0.751714677640604	0.741289437585734	0.733058984910837	0.725377229080933	0.719890260631002	0.713305898491084	0.705898491083677	0.699039780521262	0.690809327846365	0.682853223593965	0.675171467764061	0.670233196159122	0.665294924554184	0.659533607681756	0.651851851851852	0.645816186556927	0.639506172839506	0.631824417009602	0.625788751714678	0.621399176954733	0.617283950617284	0.611796982167353	0.606310013717421	0.602743484224966	0.598628257887517	0.593415637860083	0.589300411522634	0.584362139917696	0.578600823045268	0.574485596707819
3 - Female - 1D - Day 5		Day	Rest Time (s)	1.04000000000000	1.04000000000000	1.08000000000000	1.12000000000000	1.16000000000000	1.20000000000000	1.24000000000000	1.28000000000000	1.32000000000000	1.36000000000000	1.40000000000000	1.44000000000000	1.48000000000000	1.52000000000000	1.56000000000000	1.60000000000000	1.64000000000000	1.68000000000000	1.72000000000000	1.76000000000000	1.80000000000000	1.84000000000000	1.88000000000000	1.92000000000000	1.96000000000000	2	2.04000000000000	2.08000000000000	2.12000000000000	2.16000000000000	2.20000000000000	2.24000000000000	2.28000000000000	2.32000000000000	2.36000000000000	2.40000000000000	2.44000000000000	2.48000000000000	2.52000000000000	2.56000000000000	2.60000000000000	2.64000000000000	2.68000000000000	2.72000000000000	2.76000000000000	2.80000000000000
			Probability	1	0.957602339181287	0.928179824561404	0.900036549707602	0.877923976608187	0.853070175438597	0.836622807017544	0.819809941520468	0.800986842105263	0.786001461988304	0.770467836257310	0.758040935672515	0.746345029239766	0.738669590643275	0.727521929824562	0.718019005847953	0.708516081871345	0.700292397660819	0.690606725146199	0.680007309941521	0.670869883040936	0.662463450292398	0.656980994152047	0.648391812865497	0.639619883040936	0.633406432748538	0.627375730994152	0.621527777777778	0.613304093567252	0.607456140350878	0.601059941520468	0.594298245614035	0.589364035087720	0.583150584795322	0.577668128654971	0.571820175438597	0.566703216374269	0.563779239766082	0.557200292397661	0.551352339181287	0.546600877192983	0.542945906432749	0.538011695906433	0.533991228070176	0.529422514619883	0.525950292397661
		Night	Rest Time (s)	1.04000000000000	1.04000000000000	1.08000000000000	1.12000000000000	1.16000000000000	1.20000000000000	1.24000000000000	1.28000000000000	1.32000000000000	1.36000000000000	1.40000000000000	1.44000000000000	1.48000000000000	1.52000000000000	1.56000000000000	1.60000000000000	1.64000000000000	1.68000000000000	1.72000000000000	1.76000000000000	1.80000000000000	1.84000000000000	1.88000000000000	1.92000000000000	1.96000000000000	2	2.04000000000000	2.08000000000000	2.12000000000000	2.16000000000000	2.20000000000000	2.24000000000000	2.28000000000000	2.32000000000000	2.36000000000000	2.40000000000000	2.44000000000000	2.48000000000000	2.52000000000000	2.56000000000000	2.60000000000000	2.64000000000000	2.68000000000000	2.72000000000000	2.76000000000000	2.80000000000000
			Probability	1	0.971378597551280	0.943552234059469	0.920178088726348	0.900779138177771	0.881221179837812	0.863094291620289	0.843695341071713	0.826681507393862	0.810462712672921	0.793289871203689	0.781364286850056	0.766894577834314	0.756082048020353	0.746700588328828	0.736047066306249	0.725870567657815	0.716171092383527	0.706153601526475	0.698521227540150	0.688662744474479	0.680871362696772	0.673875019875974	0.664652567975831	0.658610271903323	0.650818890125616	0.642550484973764	0.634441087613293	0.627762760375259	0.622038479885515	0.615678168230244	0.609476864366354	0.603752583876610	0.596756241055812	0.590236921609159	0.584194625536652	0.576721259341708	0.572746064557164	0.566862776276038	0.560343456829385	0.553983145174114	0.547145810144698	0.540626490698045	0.533948163460010	0.527746859596121	0.522340594689140
4 - Female - 1D - Day 5		Day	Rest Time (s)	1.04000000000000	1.04000000000000	1.08000000000000	1.12000000000000	1.16000000000000	1.20000000000000	1.24000000000000	1.28000000000000	1.32000000000000	1.36000000000000	1.40000000000000	1.44000000000000	1.48000000000000	1.52000000000000	1.56000000000000	1.60000000000000	1.64000000000000	1.68000000000000	1.72000000000000	1.76000000000000	1.80000000000000	1.84000000000000	1.88000000000000	1.92000000000000	1.96000000000000	2	2.04000000000000	2.08000000000000	2.12000000000000	2.16000000000000	2.20000000000000	2.24000000000000	2.28000000000000	2.32000000000000	2.36000000000000	2.40000000000000	2.44000000000000	2.48000000000000	2.52000000000000	2.56000000000000	2.60000000000000	2.64000000000000	2.68000000000000	2.72000000000000	2.76000000000000	2.80000000000000
			Probability	1	0.967896962706651	0.934063821607074	0.903883121876202	0.883121876201461	0.862552864282968	0.844098423683199	0.828335255670896	0.811995386389850	0.794309880815071	0.778354479046521	0.766435986159170	0.752595155709343	0.739907727797001	0.726066897347174	0.714917339484814	0.702998846597463	0.692618223760092	0.682429834678970	0.670703575547866	0.662245290272972	0.652825836216840	0.645136485966936	0.637831603229527	0.630718954248366	0.623606305267205	0.616109188773549	0.608227604767397	0.602268358323722	0.594386774317570	0.588043060361400	0.579200307574010	0.573241061130335	0.567474048442907	0.560745866974241	0.552095347943099	0.544790465205690	0.539215686274510	0.533640907343330	0.528450595924645	0.525182622068435	0.517301038062284	0.510572856593618	0.505959246443676	0.502306805074971	0.498269896193772
		Night	Rest Time (s)	1.04000000000000	1.04000000000000	1.08000000000000	1.12000000000000	1.16000000000000	1.20000000000000	1.24000000000000	1.28000000000000	1.32000000000000	1.36000000000000	1.40000000000000	1.44000000000000	1.48000000000000	1.52000000000000	1.56000000000000	1.60000000000000	1.64000000000000	1.68000000000000	1.72000000000000	1.76000000000000	1.80000000000000	1.84000000000000	1.88000000000000	1.92000000000000	1.96000000000000	2	2.04000000000000	2.08000000000000	2.12000000000000	2.16000000000000	2.20000000000000	2.24000000000000	2.28000000000000	2.32000000000000	2.36000000000000	2.40000000000000	2.44000000000000	2.48000000000000	2.52000000000000	2.56000000000000	2.60000000000000	2.64000000000000	2.68000000000000	2.72000000000000	2.76000000000000	2.80000000000000
			Probability	1	0.962706118045924	0.924641701340730	0.894899059947604	0.865618739405147	0.842965017722299	0.817383263985206	0.796424718754816	0.773616890121744	0.754507628294036	0.734627831715210	0.717676067190630	0.699337340114039	0.683464324241023	0.668361843119125	0.657112035752812	0.644321158884266	0.630451533364155	0.619664046848513	0.607181383880413	0.596393897364771	0.587147480351364	0.579133918939744	0.569425181075666	0.559408229311142	0.546925566343042	0.539682539682540	0.529665587918015	0.520265063954384	0.512867930343658	0.505779010633379	0.496994914470643	0.489905994760363	0.483279395900755	0.475574048389582	0.468639235629527	0.462166743720142	0.454461396208969	0.445985513946679	0.440129449838188	0.434889813530590	0.428571428571428	0.422253043612267	0.416242872553552	0.411465557096625	0.405917706888580
5 - Female - 1D - Day 5		Day	Rest Time (s)	1.04000000000000	1.04000000000000	1.08000000000000	1.12000000000000	1.16000000000000	1.20000000000000	1.24000000000000	1.28000000000000	1.32000000000000	1.36000000000000	1.40000000000000	1.44000000000000	1.48000000000000	1.52000000000000	1.56000000000000	1.60000000000000	1.64000000000000	1.68000000000000	1.72000000000000	1.76000000000000	1.80000000000000	1.84000000000000	1.88000000000000	1.92000000000000	1.96000000000000	2	2.04000000000000	2.08000000000000	2.12000000000000	2.16000000000000	2.20000000000000	2.24000000000000	2.28000000000000	2.32000000000000	2.36000000000000	2.40000000000000	2.44000000000000	2.48000000000000	2.52000000000000	2.56000000000000	2.60000000000000	2.64000000000000	2.68000000000000	2.72000000000000	2.76000000000000	2.80000000000000
			Probability	1	0.966288643778158	0.940810936771788	0.917042100357309	0.897933820102532	0.877272021127855	0.861736833928849	0.841385738698151	0.825850551499146	0.813111697995961	0.800528196364766	0.788255398477552	0.776604008078297	0.763709802703123	0.752679819791829	0.742426596240485	0.731707317073171	0.722075501009787	0.711511573714463	0.701102998291129	0.694112164051577	0.684324996116203	0.676712754388690	0.669100512661178	0.661798974677645	0.651701102998291	0.644554916886749	0.637719434519186	0.630262544663663	0.625912692247942	0.620320024856300	0.613484542488737	0.607581171353115	0.602609911449433	0.597483299673761	0.592356687898089	0.586608668634457	0.581948112474755	0.575578685723163	0.571850240795402	0.567189684635700	0.561597017244058	0.555848997980426	0.552120553052664	0.549013515612863	0.545129718813112
		Night	Rest Time (s)	1.04000000000000	1.04000000000000	1.08000000000000	1.12000000000000	1.16000000000000	1.20000000000000	1.24000000000000	1.28000000000000	1.32000000000000	1.36000000000000	1.40000000000000	1.44000000000000	1.48000000000000	1.52000000000000	1.56000000000000	1.60000000000000	1.64000000000000	1.68000000000000	1.72000000000000	1.76000000000000	1.80000000000000	1.84000000000000	1.88000000000000	1.92000000000000	1.96000000000000	2	2.04000000000000	2.08000000000000	2.12000000000000	2.16000000000000	2.20000000000000	2.24000000000000	2.28000000000000	2.32000000000000	2.36000000000000	2.40000000000000	2.44000000000000	2.48000000000000	2.52000000000000	2.56000000000000	2.60000000000000	2.64000000000000	2.68000000000000	2.72000000000000	2.76000000000000	2.80000000000000
			Probability	1	0.967323791520389	0.940318660545504	0.916284093977856	0.896030245746692	0.877396705374021	0.858358088036727	0.841209829867675	0.823656494734000	0.809343775317310	0.795166081555496	0.781663516068053	0.768971104509857	0.757628949500405	0.745746691871456	0.733459357277883	0.721577099648933	0.708884688090737	0.699432892249527	0.689035916824197	0.682419659735350	0.673913043478261	0.665541452876046	0.658520118822576	0.651768836078855	0.644477450715636	0.636510937078045	0.630164731298947	0.623953551174723	0.617472319740751	0.609505806103159	0.603699702943559	0.599108830677829	0.593437753173103	0.587226573048879	0.581015392924655	0.575749392384553	0.571428571428571	0.564407237375101	0.558736159870375	0.554280313259519	0.550634620577910	0.545503645692681	0.540777747772076	0.535916824196597	0.530515798001620
6 - Female - 1D - Day 5		Day	Rest Time (s)	1.04000000000000	1.04000000000000	1.08000000000000	1.12000000000000	1.16000000000000	1.20000000000000	1.24000000000000	1.28000000000000	1.32000000000000	1.36000000000000	1.40000000000000	1.44000000000000	1.48000000000000	1.52000000000000	1.56000000000000	1.60000000000000	1.64000000000000	1.68000000000000	1.72000000000000	1.76000000000000	1.80000000000000	1.84000000000000	1.88000000000000	1.92000000000000	1.96000000000000	2	2.04000000000000	2.08000000000000	2.12000000000000	2.16000000000000	2.20000000000000	2.24000000000000	2.28000000000000	2.32000000000000	2.36000000000000	2.40000000000000	2.44000000000000	2.48000000000000	2.52000000000000	2.56000000000000	2.60000000000000	2.64000000000000	2.68000000000000	2.72000000000000	2.76000000000000	2.80000000000000
			Probability	1	0.954296875000000	0.914843750000000	0.881640625000000	0.851171875000000	0.828320312500000	0.809375000000000	0.786132812500000	0.764648437500000	0.747460937500000	0.730273437500000	0.713281250000000	0.697656250000000	0.681445312500000	0.671289062500000	0.659179687500000	0.647851562500000	0.637890625000000	0.630664062500000	0.619921875000000	0.611523437500000	0.603710937500000	0.593945312500000	0.584375000000000	0.576757812500000	0.566992187500000	0.560351562500000	0.553125000000000	0.546093750000000	0.539062500000000	0.533789062500000	0.526562500000000	0.520703125000000	0.514843750000000	0.507812500000000	0.500976562500000	0.496875000000000	0.490429687500000	0.485156250000000	0.479687500000000	0.475976562500000	0.471484375000000	0.467968750000000	0.463085937500000	0.460351562500000	0.456445312500000
		Night	Rest Time (s)	1.04000000000000	1.04000000000000	1.08000000000000	1.12000000000000	1.16000000000000	1.20000000000000	1.24000000000000	1.28000000000000	1.32000000000000	1.36000000000000	1.40000000000000	1.44000000000000	1.48000000000000	1.52000000000000	1.56000000000000	1.60000000000000	1.64000000000000	1.68000000000000	1.72000000000000	1.76000000000000	1.80000000000000	1.84000000000000	1.88000000000000	1.92000000000000	1.96000000000000	2	2.04000000000000	2.08000000000000	2.12000000000000	2.16000000000000	2.20000000000000	2.24000000000000	2.28000000000000	2.32000000000000	2.36000000000000	2.40000000000000	2.44000000000000	2.48000000000000	2.52000000000000	2.56000000000000	2.60000000000000	2.64000000000000	2.68000000000000	2.72000000000000	2.76000000000000	2.80000000000000
			Probability	1	0.948026077508149	0.910358565737052	0.874864179645056	0.842991669684897	0.816551973922492	0.789750090546904	0.765483520463600	0.742846794639623	0.724556320173850	0.706809127127852	0.686888808402753	0.668598333936980	0.650488953277798	0.636182542557045	0.622057225642883	0.608113002535314	0.595979717493662	0.586562839550888	0.576964867801522	0.567910177471931	0.559942049981891	0.551430641072076	0.541832669322710	0.533321260412894	0.525172039116263	0.519739224918508	0.511590003621877	0.502173125679102	0.496015936254980	0.490583122057226	0.485331401666063	0.479898587468309	0.474465773270555	0.466678739587107	0.460340456356393	0.455632017385006	0.450742484607027	0.445309670409272	0.442049981890620	0.436979355306049	0.432270916334662	0.426657008330315	0.421224194132561	0.416877942774357	0.412169503802970
7 - Female - 1D - Day 5		Day	Rest Time (s)	1.04000000000000	1.04000000000000	1.08000000000000	1.12000000000000	1.16000000000000	1.20000000000000	1.24000000000000	1.28000000000000	1.32000000000000	1.36000000000000	1.40000000000000	1.44000000000000	1.48000000000000	1.52000000000000	1.56000000000000	1.60000000000000	1.64000000000000	1.68000000000000	1.72000000000000	1.76000000000000	1.80000000000000	1.84000000000000	1.88000000000000	1.92000000000000	1.96000000000000	2	2.04000000000000	2.08000000000000	2.12000000000000	2.16000000000000	2.20000000000000	2.24000000000000	2.28000000000000	2.32000000000000	2.36000000000000	2.40000000000000	2.44000000000000	2.48000000000000	2.52000000000000	2.56000000000000	2.60000000000000	2.64000000000000	2.68000000000000	2.72000000000000	2.76000000000000	2.80000000000000
			Probability	1	0.964556544675239	0.931256181998022	0.903231124299374	0.877843719090010	0.855753379492252	0.831684800527530	0.811572700296736	0.794098252555226	0.777777777777778	0.762446422683811	0.748763600395648	0.734091658424003	0.718595450049456	0.708374546653478	0.695680844048797	0.681668315199472	0.671941971645236	0.662545334652160	0.649686778766897	0.640949554896142	0.631717771183646	0.624793933399275	0.615891856247939	0.607649192218925	0.598582261787009	0.592482690405539	0.586383119024068	0.581437520606660	0.575173095944609	0.568084404879657	0.564292779426310	0.557533794922519	0.551928783382789	0.545829212001319	0.540059347181009	0.534289482360699	0.528025057698648	0.523079459281239	0.518298714144411	0.513682822288163	0.507748104187273	0.503132212331025	0.499010880316518	0.493570722057369	0.490438509726343
		Night	Rest Time (s)	1.04000000000000	1.04000000000000	1.08000000000000	1.12000000000000	1.16000000000000	1.20000000000000	1.24000000000000	1.28000000000000	1.32000000000000	1.36000000000000	1.40000000000000	1.44000000000000	1.48000000000000	1.52000000000000	1.56000000000000	1.60000000000000	1.64000000000000	1.68000000000000	1.72000000000000	1.76000000000000	1.80000000000000	1.84000000000000	1.88000000000000	1.92000000000000	1.96000000000000	2	2.04000000000000	2.08000000000000	2.12000000000000	2.16000000000000	2.20000000000000	2.24000000000000	2.28000000000000	2.32000000000000	2.36000000000000	2.40000000000000	2.44000000000000	2.48000000000000	2.52000000000000	2.56000000000000	2.60000000000000	2.64000000000000	2.68000000000000	2.72000000000000	2.76000000000000	2.80000000000000
			Probability	1	0.973606122130251	0.948149305013275	0.925347493362486	0.904107449632985	0.888021240043730	0.870841792909574	0.852881461814774	0.835545837888490	0.822270810557551	0.808839606434484	0.795408402311417	0.783226612525379	0.769795408402312	0.756988911447759	0.747462127127909	0.736061221302515	0.726222083398407	0.716226768702171	0.706231454005935	0.697641730438857	0.690145244416680	0.681867874433859	0.674527565203811	0.665937841636733	0.657504294861784	0.647665156957676	0.639700140559113	0.634546306418866	0.627518350773075	0.619865687958770	0.611588317975949	0.606278307043574	0.600343588942683	0.594408870841793	0.589098859909418	0.581914727471498	0.575511478994222	0.568952053724817	0.561767921286897	0.555833203186007	0.551304076214275	0.544744650944870	0.539434640012494	0.533187568327347	0.528189910979229
8 - Female - 1D - Day 5		Day	Rest Time (s)	1.04000000000000	1.04000000000000	1.08000000000000	1.12000000000000	1.16000000000000	1.20000000000000	1.24000000000000	1.28000000000000	1.32000000000000	1.36000000000000	1.40000000000000	1.44000000000000	1.48000000000000	1.52000000000000	1.56000000000000	1.60000000000000	1.64000000000000	1.68000000000000	1.72000000000000	1.76000000000000	1.80000000000000	1.84000000000000	1.88000000000000	1.92000000000000	1.96000000000000	2	2.04000000000000	2.08000000000000	2.12000000000000	2.16000000000000	2.20000000000000	2.24000000000000	2.28000000000000	2.32000000000000	2.36000000000000	2.40000000000000	2.44000000000000	2.48000000000000	2.52000000000000	2.56000000000000	2.60000000000000	2.64000000000000	2.68000000000000	2.72000000000000	2.76000000000000	2.80000000000000
			Probability	1	0.963978789541050	0.931431705979155	0.905650027427318	0.877491314682757	0.854452367891754	0.835436094349973	0.815871274456025	0.796672152130188	0.779118668860852	0.763210824648016	0.749680014627903	0.738709087584568	0.726823916620955	0.714024501737063	0.702870725909673	0.691351252514171	0.680380325470836	0.671237886268056	0.662461144633388	0.652404461510331	0.642896324739441	0.633753885536661	0.624611446333882	0.617297494971658	0.611080636313769	0.604315231303712	0.594624245748766	0.589138782227098	0.583653318705431	0.576339367343207	0.568294020844761	0.561894313402816	0.555128908392759	0.548729200950814	0.540683854452368	0.535381239714756	0.530261473761200	0.524227463887365	0.518193454013531	0.513073688059974	0.507771073322362	0.503748400073139	0.498080087767416	0.493143170597915	0.489120497348692
		Night	Rest Time (s)	1.04000000000000	1.04000000000000	1.08000000000000	1.12000000000000	1.16000000000000	1.20000000000000	1.24000000000000	1.28000000000000	1.32000000000000	1.36000000000000	1.40000000000000	1.44000000000000	1.48000000000000	1.52000000000000	1.56000000000000	1.60000000000000	1.64000000000000	1.68000000000000	1.72000000000000	1.76000000000000	1.80000000000000	1.84000000000000	1.88000000000000	1.92000000000000	1.96000000000000	2	2.04000000000000	2.08000000000000	2.12000000000000	2.16000000000000	2.20000000000000	2.24000000000000	2.28000000000000	2.32000000000000	2.36000000000000	2.40000000000000	2.44000000000000	2.48000000000000	2.52000000000000	2.56000000000000	2.60000000000000	2.64000000000000	2.68000000000000	2.72000000000000	2.76000000000000	2.80000000000000
			Probability	1	0.972108495394063	0.942553735926305	0.918884339815763	0.895087001023542	0.874232343909928	0.854145342886387	0.835209825997953	0.819344933469806	0.804247697031730	0.785568065506653	0.772517911975435	0.759851586489253	0.745649948822927	0.734902763561924	0.724923234390993	0.714431934493347	0.703300921187308	0.692041965199591	0.680527123848516	0.669907881269191	0.659416581371546	0.650460593654043	0.640097236438076	0.631780962128966	0.619114636642784	0.610286591606960	0.601458546571136	0.592758444216991	0.583802456499488	0.576253838280450	0.566786079836233	0.561028659160696	0.554375639713408	0.546954964176049	0.540174002047083	0.534928352098260	0.526995905834186	0.522006141248721	0.515353121801433	0.509851586489253	0.502942681678608	0.497313203684749	0.489764585465711	0.482471852610031	0.478761514841351
9 - Female - 1D - Day 5		Day	Rest Time (s)	1.04000000000000	1.04000000000000	1.08000000000000	1.12000000000000	1.16000000000000	1.20000000000000	1.24000000000000	1.28000000000000	1.32000000000000	1.36000000000000	1.40000000000000	1.44000000000000	1.48000000000000	1.52000000000000	1.56000000000000	1.60000000000000	1.64000000000000	1.68000000000000	1.72000000000000	1.76000000000000	1.80000000000000	1.84000000000000	1.88000000000000	1.92000000000000	1.96000000000000	2	2.04000000000000	2.08000000000000	2.12000000000000	2.16000000000000	2.20000000000000	2.24000000000000	2.28000000000000	2.32000000000000	2.36000000000000	2.40000000000000	2.44000000000000	2.48000000000000	2.52000000000000	2.56000000000000	2.60000000000000	2.64000000000000	2.68000000000000	2.72000000000000	2.76000000000000	2.80000000000000
			Probability	1	0.964275140629626	0.935162340866476	0.910194414289944	0.887101549393072	0.866179808546334	0.846935754465607	0.828974637323596	0.812493832033949	0.797493338596664	0.782098095332083	0.768972663574460	0.753873482680351	0.739366426527188	0.728412118819698	0.717359123655384	0.706010066120596	0.696437382808645	0.686272574755749	0.678180203296161	0.668212770156913	0.658442711931314	0.648179216421593	0.639297345307411	0.631599723675121	0.623803414586006	0.617882167176552	0.610283233001086	0.604361985591631	0.598440738182177	0.591335241290832	0.584032369485838	0.578505871903681	0.571400375012336	0.564196190664167	0.559360505279779	0.554228757524919	0.549294384683707	0.543471824731077	0.537747952235271	0.532813579394059	0.527385769268726	0.521365834402447	0.516826211388533	0.511694463633672	0.506858778249285
		Night	Rest Time (s)	1.04000000000000	1.04000000000000	1.08000000000000	1.12000000000000	1.16000000000000	1.20000000000000	1.24000000000000	1.28000000000000	1.32000000000000	1.36000000000000	1.40000000000000	1.44000000000000	1.48000000000000	1.52000000000000	1.56000000000000	1.60000000000000	1.64000000000000	1.68000000000000	1.72000000000000	1.76000000000000	1.80000000000000	1.84000000000000	1.88000000000000	1.92000000000000	1.96000000000000	2	2.04000000000000	2.08000000000000	2.12000000000000	2.16000000000000	2.20000000000000	2.24000000000000	2.28000000000000	2.32000000000000	2.36000000000000	2.40000000000000	2.44000000000000	2.48000000000000	2.52000000000000	2.56000000000000	2.60000000000000	2.64000000000000	2.68000000000000	2.72000000000000	2.76000000000000	2.80000000000000
			Probability	1	0.970471236230110	0.942166462668299	0.918451652386781	0.899020807833537	0.879742962056303	0.861995104039168	0.844094247246022	0.829100367197062	0.816554467564259	0.800948592411261	0.789167686658507	0.776009791921664	0.764534883720930	0.751682986536108	0.741432068543452	0.730263157894737	0.719094247246022	0.711597307221542	0.701805385556915	0.694308445532436	0.684516523867809	0.677019583843329	0.668451652386781	0.659118727050184	0.650550795593635	0.643053855569155	0.634485924112607	0.627906976744186	0.619033047735618	0.613525091799266	0.607405140758874	0.602203182374541	0.596083231334149	0.590575275397797	0.584608323133415	0.580783353733170	0.574357405140759	0.568543451652387	0.563953488372093	0.558292533659731	0.553549571603427	0.549112607099143	0.543757649938800	0.539626682986536	0.534424724602203
10 - Female - 1D - Day 5		Day	Rest Time (s)	1.04000000000000	1.04000000000000	1.08000000000000	1.12000000000000	1.16000000000000	1.20000000000000	1.24000000000000	1.28000000000000	1.32000000000000	1.36000000000000	1.40000000000000	1.44000000000000	1.48000000000000	1.52000000000000	1.56000000000000	1.60000000000000	1.64000000000000	1.68000000000000	1.72000000000000	1.76000000000000	1.80000000000000	1.84000000000000	1.88000000000000	1.92000000000000	1.96000000000000	2	2.04000000000000	2.08000000000000	2.12000000000000	2.16000000000000	2.20000000000000	2.24000000000000	2.28000000000000	2.32000000000000	2.36000000000000	2.40000000000000	2.44000000000000	2.48000000000000	2.52000000000000	2.56000000000000	2.60000000000000	2.64000000000000	2.68000000000000	2.72000000000000	2.76000000000000	2.80000000000000
			Probability	1	0.951340140395661	0.912093171665603	0.879227823867262	0.847798340778558	0.822112316528398	0.798021697511168	0.773292916400766	0.750319081046586	0.732610082961072	0.713784301212508	0.695596681557115	0.681078493937460	0.665603063178047	0.654913848117422	0.644384173580089	0.634173580089342	0.620772176132737	0.610561582641991	0.599234205488194	0.587906828334397	0.578972559029993	0.570357370772176	0.560146777281429	0.553286534779834	0.546266751754945	0.538130185067007	0.531110402042119	0.524728781110402	0.517708998085514	0.509891512444161	0.502233567326101	0.495213784301212	0.489948947032546	0.484205488194001	0.477983407785577	0.471920867900447	0.466017868538609	0.459317166560306	0.452935545628590	0.447032546266752	0.442724952137843	0.436662412252712	0.432035737077217	0.427089980855137	0.422782386726228
		Night	Rest Time (s)	1.04000000000000	1.04000000000000	1.08000000000000	1.12000000000000	1.16000000000000	1.20000000000000	1.24000000000000	1.28000000000000	1.32000000000000	1.36000000000000	1.40000000000000	1.44000000000000	1.48000000000000	1.52000000000000	1.56000000000000	1.60000000000000	1.64000000000000	1.68000000000000	1.72000000000000	1.76000000000000	1.80000000000000	1.84000000000000	1.88000000000000	1.92000000000000	1.96000000000000	2	2.04000000000000	2.08000000000000	2.12000000000000	2.16000000000000	2.20000000000000	2.24000000000000	2.28000000000000	2.32000000000000	2.36000000000000	2.40000000000000	2.44000000000000	2.48000000000000	2.52000000000000	2.56000000000000	2.60000000000000	2.64000000000000	2.68000000000000	2.72000000000000	2.76000000000000	2.80000000000000
			Probability	1	0.957003257328990	0.915526601520087	0.877741585233442	0.845602605863192	0.811943539630836	0.786319218241042	0.760260586319218	0.736156351791531	0.717915309446254	0.699022801302932	0.681867535287731	0.659717698154180	0.644516829533116	0.628230184581976	0.616503800217155	0.604560260586319	0.593702497285559	0.582410423452769	0.571552660152009	0.560260586319218	0.548968512486428	0.540933767643866	0.532464712269273	0.522258414766558	0.513572204125950	0.503800217155266	0.496634093376765	0.488165038002172	0.479913137893594	0.470141150922910	0.461889250814332	0.454723127035831	0.448208469055375	0.441910966340934	0.434961997828447	0.427578718783931	0.421715526601520	0.414115092290988	0.408034744842563	0.402823018458198	0.397611292073833	0.393268186753529	0.385884907709012	0.380238870792617	0.375895765472313
11 - Female - 1D - Day 5		Day	Rest Time (s)	1.04000000000000	1.04000000000000	1.08000000000000	1.12000000000000	1.16000000000000	1.20000000000000	1.24000000000000	1.28000000000000	1.32000000000000	1.36000000000000	1.40000000000000	1.44000000000000	1.48000000000000	1.52000000000000	1.56000000000000	1.60000000000000	1.64000000000000	1.68000000000000	1.72000000000000	1.76000000000000	1.80000000000000	1.84000000000000	1.88000000000000	1.92000000000000	1.96000000000000	2	2.04000000000000	2.08000000000000	2.12000000000000	2.16000000000000	2.20000000000000	2.24000000000000	2.28000000000000	2.32000000000000	2.36000000000000	2.40000000000000	2.44000000000000	2.48000000000000	2.52000000000000	2.56000000000000	2.60000000000000	2.64000000000000	2.68000000000000	2.72000000000000	2.76000000000000	2.80000000000000
			Probability	1	0.958660975061784	0.930352729723658	0.902718490226915	0.879352954392271	0.859132779150753	0.834419231633341	0.811503033026286	0.794428218377893	0.780948101550213	0.762974612446641	0.753538530667266	0.739384407998203	0.727926308694675	0.718714895529095	0.710626825432487	0.700292069197933	0.691754661873736	0.683441923163334	0.671534486632218	0.661873736239047	0.651538980004493	0.640754886542350	0.633565490900921	0.627274769714671	0.619860705459447	0.612895978431813	0.607503931700742	0.601437879128286	0.596944506852393	0.592001797348910	0.586160413390249	0.581217703886767	0.575376319928106	0.571107616266008	0.564592226465963	0.560548191417659	0.557178162210739	0.551112109638284	0.547068074589980	0.542799370927881	0.538081330038194	0.533812626376095	0.529993259941586	0.526623230734666	0.523702538755336
		Night	Rest Time (s)	1.04000000000000	1.04000000000000	1.08000000000000	1.12000000000000	1.16000000000000	1.20000000000000	1.24000000000000	1.28000000000000	1.32000000000000	1.36000000000000	1.40000000000000	1.44000000000000	1.48000000000000	1.52000000000000	1.56000000000000	1.60000000000000	1.64000000000000	1.68000000000000	1.72000000000000	1.76000000000000	1.80000000000000	1.84000000000000	1.88000000000000	1.92000000000000	1.96000000000000	2	2.04000000000000	2.08000000000000	2.12000000000000	2.16000000000000	2.20000000000000	2.24000000000000	2.28000000000000	2.32000000000000	2.36000000000000	2.40000000000000	2.44000000000000	2.48000000000000	2.52000000000000	2.56000000000000	2.60000000000000	2.64000000000000	2.68000000000000	2.72000000000000	2.76000000000000	2.80000000000000
			Probability	1	0.958163726820443	0.921981004070556	0.892356399819086	0.866123925825418	0.838534599728630	0.813658977838082	0.789235639981909	0.770465852555405	0.753052917232022	0.734283129805518	0.718905472636816	0.704206241519675	0.690637720488467	0.677521483491633	0.665083672546359	0.649253731343284	0.639303482587065	0.628222523744912	0.618498417005880	0.609226594301221	0.600180913613749	0.589552238805970	0.585029398462234	0.578245137946631	0.571687019448213	0.563093622795115	0.556309362279512	0.549072817729534	0.542288557213930	0.535278154681140	0.529624604251470	0.522614201718679	0.517412935323383	0.511080958842153	0.504975124378109	0.502487562189055	0.496381727725011	0.491858887381275	0.486657620985979	0.481230212573496	0.476028946178200	0.471732247851651	0.467661691542288	0.464721845318860	0.460877431026685
12 - Female - 1D - Day 5		Day	Rest Time (s)	1.04000000000000	1.04000000000000	1.08000000000000	1.12000000000000	1.16000000000000	1.20000000000000	1.24000000000000	1.28000000000000	1.32000000000000	1.36000000000000	1.40000000000000	1.44000000000000	1.48000000000000	1.52000000000000	1.56000000000000	1.60000000000000	1.64000000000000	1.68000000000000	1.72000000000000	1.76000000000000	1.80000000000000	1.84000000000000	1.88000000000000	1.92000000000000	1.96000000000000	2	2.04000000000000	2.08000000000000	2.12000000000000	2.16000000000000	2.20000000000000	2.24000000000000	2.28000000000000	2.32000000000000	2.36000000000000	2.40000000000000	2.44000000000000	2.48000000000000	2.52000000000000	2.56000000000000	2.60000000000000	2.64000000000000	2.68000000000000	2.72000000000000	2.76000000000000	2.80000000000000
			Probability	1	0.957891387356810	0.923101400084854	0.892660161221892	0.866461603733560	0.842914722104370	0.815655494272380	0.795820958845991	0.776198557488333	0.755515485787017	0.737165888841748	0.720831565549427	0.705133644463301	0.689966058549003	0.676601612218922	0.663449299957573	0.650084853627493	0.636508273228680	0.625583368689011	0.614764531183708	0.605006364022062	0.596733135341536	0.586550700042427	0.577428935086975	0.568307170131523	0.560140008485363	0.552715316079763	0.545290623674162	0.538078065337293	0.531395842172253	0.523971149766653	0.517925328807807	0.510394569367841	0.503394145099703	0.497772592278320	0.491620704285108	0.485256682223165	0.479741196436148	0.473695375477302	0.466588884174799	0.458845990666101	0.453436571913450	0.448557488332626	0.443996605854901	0.438587187102249	0.433495969452694
		Night	Rest Time (s)	1.04000000000000	1.04000000000000	1.08000000000000	1.12000000000000	1.16000000000000	1.20000000000000	1.24000000000000	1.28000000000000	1.32000000000000	1.36000000000000	1.40000000000000	1.44000000000000	1.48000000000000	1.52000000000000	1.56000000000000	1.60000000000000	1.64000000000000	1.68000000000000	1.72000000000000	1.76000000000000	1.80000000000000	1.84000000000000	1.88000000000000	1.92000000000000	1.96000000000000	2	2.04000000000000	2.08000000000000	2.12000000000000	2.16000000000000	2.20000000000000	2.24000000000000	2.28000000000000	2.32000000000000	2.36000000000000	2.40000000000000	2.44000000000000	2.48000000000000	2.52000000000000	2.56000000000000	2.60000000000000	2.64000000000000	2.68000000000000	2.72000000000000	2.76000000000000	2.80000000000000
			Probability	1	0.960925862266529	0.924028875902372	0.894694625873725	0.865589549673427	0.840265841640885	0.817692219548528	0.793972728314427	0.773347083763034	0.757419502692793	0.742294030021772	0.726939383522402	0.713074366907299	0.698063481150453	0.684313051449525	0.673083533860433	0.660822734043772	0.648676521141286	0.637790764294718	0.626790420533975	0.617165119743325	0.607539818952676	0.597799931247852	0.587487108972155	0.579122264237424	0.569267789618426	0.561590466368741	0.552767273977312	0.544975363813453	0.537870975134640	0.530995760284176	0.522974676291968	0.516214048355678	0.508078377449295	0.501317749513006	0.494213360834193	0.488942362782170	0.482181734845881	0.475764867652114	0.470723043428440	0.464764523891372	0.457660135212559	0.451587028761315	0.445284748481723	0.441274206485619	0.436576143004469
13 - Female - 1D - Day 5		Day	Rest Time (s)	1.04000000000000	1.04000000000000	1.08000000000000	1.12000000000000	1.16000000000000	1.20000000000000	1.24000000000000	1.28000000000000	1.32000000000000	1.36000000000000	1.40000000000000	1.44000000000000	1.48000000000000	1.52000000000000	1.56000000000000	1.60000000000000	1.64000000000000	1.68000000000000	1.72000000000000	1.76000000000000	1.80000000000000	1.84000000000000	1.88000000000000	1.92000000000000	1.96000000000000	2	2.04000000000000	2.08000000000000	2.12000000000000	2.16000000000000	2.20000000000000	2.24000000000000	2.28000000000000	2.32000000000000	2.36000000000000	2.40000000000000	2.44000000000000	2.48000000000000	2.52000000000000	2.56000000000000	2.60000000000000	2.64000000000000	2.68000000000000	2.72000000000000	2.76000000000000	2.80000000000000
			Probability	1	0.962970711297071	0.935146443514644	0.908368200836820	0.881171548117155	0.861087866108787	0.841841004184100	0.825313807531381	0.808368200836820	0.793723849372385	0.777196652719665	0.766108786610879	0.753765690376569	0.742887029288703	0.734937238493724	0.728033472803347	0.718410041841004	0.708995815899582	0.700627615062762	0.694979079497908	0.688912133891214	0.680543933054393	0.674686192468619	0.669874476987448	0.664644351464435	0.655857740585774	0.648535564853557	0.642050209205021	0.637447698744770	0.633263598326360	0.625941422594142	0.620711297071130	0.615062761506276	0.607949790794979	0.602301255230126	0.597071129707113	0.592259414225941	0.586610878661088	0.582426778242678	0.577196652719665	0.573221757322176	0.567573221757322	0.564016736401673	0.560669456066945	0.557322175732217	0.553556485355648
		Night	Rest Time (s)	1.04000000000000	1.04000000000000	1.08000000000000	1.12000000000000	1.16000000000000	1.20000000000000	1.24000000000000	1.28000000000000	1.32000000000000	1.36000000000000	1.40000000000000	1.44000000000000	1.48000000000000	1.52000000000000	1.56000000000000	1.60000000000000	1.64000000000000	1.68000000000000	1.72000000000000	1.76000000000000	1.80000000000000	1.84000000000000	1.88000000000000	1.92000000000000	1.96000000000000	2	2.04000000000000	2.08000000000000	2.12000000000000	2.16000000000000	2.20000000000000	2.24000000000000	2.28000000000000	2.32000000000000	2.36000000000000	2.40000000000000	2.44000000000000	2.48000000000000	2.52000000000000	2.56000000000000	2.60000000000000	2.64000000000000	2.68000000000000	2.72000000000000	2.76000000000000	2.80000000000000
			Probability	1	0.962531645569620	0.926835443037975	0.897468354430380	0.869873417721519	0.842784810126582	0.821518987341772	0.800253164556962	0.784810126582279	0.768607594936709	0.750379746835443	0.736708860759494	0.726329113924051	0.717468354430380	0.706582278481013	0.696202531645570	0.687594936708861	0.678481012658228	0.668101265822785	0.661518987341773	0.654683544303798	0.647848101265823	0.641772151898735	0.635696202531646	0.629620253164557	0.623291139240507	0.617468354430380	0.611392405063292	0.604810126582279	0.597215189873418	0.591645569620254	0.585569620253165	0.580759493670887	0.576962025316456	0.570379746835444	0.565569620253165	0.561772151898735	0.556202531645570	0.552658227848102	0.548101265822785	0.543544303797469	0.539746835443038	0.535696202531646	0.530886075949367	0.526582278481013	0.521772151898735
14 - Female - 1D - Day 5		Day	Rest Time (s)	1.04000000000000	1.04000000000000	1.08000000000000	1.12000000000000	1.16000000000000	1.20000000000000	1.24000000000000	1.28000000000000	1.32000000000000	1.36000000000000	1.40000000000000	1.44000000000000	1.48000000000000	1.52000000000000	1.56000000000000	1.60000000000000	1.64000000000000	1.68000000000000	1.72000000000000	1.76000000000000	1.80000000000000	1.84000000000000	1.88000000000000	1.92000000000000	1.96000000000000	2	2.04000000000000	2.08000000000000	2.12000000000000	2.16000000000000	2.20000000000000	2.24000000000000	2.28000000000000	2.32000000000000	2.36000000000000	2.40000000000000	2.44000000000000	2.48000000000000	2.52000000000000	2.56000000000000	2.60000000000000	2.64000000000000	2.68000000000000	2.72000000000000	2.76000000000000	2.80000000000000
			Probability	1	0.966011995766200	0.937551452428555	0.914735975538045	0.888157121016112	0.865224038574621	0.846407150417500	0.826414206750559	0.810419851817006	0.795366341291309	0.783017758438198	0.769140303422322	0.754439609549571	0.741855815594496	0.728801599435494	0.716335411031401	0.704692461484182	0.693402328589910	0.681759379042691	0.670822062801365	0.662236857579678	0.652946019052100	0.644007997177467	0.634364341996943	0.626955192285076	0.618958014818300	0.610960837351523	0.603904504292603	0.594025638010114	0.587204516053158	0.581559449606022	0.573915088792191	0.566976361284253	0.559449606021405	0.552628484064448	0.546160178760438	0.540162295660356	0.533929201458309	0.527696107256263	0.520051746442432	0.516405974361990	0.511466541220746	0.506174291426556	0.500646830530401	0.494884158532283	0.490415147594967
		Night	Rest Time (s)	1.04000000000000	1.04000000000000	1.08000000000000	1.12000000000000	1.16000000000000	1.20000000000000	1.24000000000000	1.28000000000000	1.32000000000000	1.36000000000000	1.40000000000000	1.44000000000000	1.48000000000000	1.52000000000000	1.56000000000000	1.60000000000000	1.64000000000000	1.68000000000000	1.72000000000000	1.76000000000000	1.80000000000000	1.84000000000000	1.88000000000000	1.92000000000000	1.96000000000000	2	2.04000000000000	2.08000000000000	2.12000000000000	2.16000000000000	2.20000000000000	2.24000000000000	2.28000000000000	2.32000000000000	2.36000000000000	2.40000000000000	2.44000000000000	2.48000000000000	2.52000000000000	2.56000000000000	2.60000000000000	2.64000000000000	2.68000000000000	2.72000000000000	2.76000000000000	2.80000000000000
			Probability	1	0.961268679475450	0.935651113144251	0.911253430924062	0.890057944495273	0.867795059469351	0.846447087526685	0.826928941750534	0.809393107654773	0.792314730100641	0.776303751143641	0.757700518450747	0.743671851174139	0.727813357731016	0.713327233912778	0.697163769441903	0.683897529734675	0.672613601707838	0.661177188167124	0.647758462946020	0.636779505946935	0.627782860628241	0.619701128392803	0.608417200365966	0.597438243366880	0.590576395242452	0.583104605062519	0.575480329368710	0.568770966758158	0.561604147605978	0.554284842939921	0.546355596218360	0.538121378469046	0.531107044830741	0.524550167734066	0.518755718206771	0.512046355596219	0.504727050930162	0.499237572430619	0.494663007014334	0.487496187862153	0.481701738334858	0.476517230863068	0.472095150960659	0.466758157974993	0.461116193961574
15 - Female - 1D - Day 5		Day	Rest Time (s)	1.04000000000000	1.04000000000000	1.08000000000000	1.12000000000000	1.16000000000000	1.20000000000000	1.24000000000000	1.28000000000000	1.32000000000000	1.36000000000000	1.40000000000000	1.44000000000000	1.48000000000000	1.52000000000000	1.56000000000000	1.60000000000000	1.64000000000000	1.68000000000000	1.72000000000000	1.76000000000000	1.80000000000000	1.84000000000000	1.88000000000000	1.92000000000000	1.96000000000000	2	2.04000000000000	2.08000000000000	2.12000000000000	2.16000000000000	2.20000000000000	2.24000000000000	2.28000000000000	2.32000000000000	2.36000000000000	2.40000000000000	2.44000000000000	2.48000000000000	2.52000000000000	2.56000000000000	2.60000000000000	2.64000000000000	2.68000000000000	2.72000000000000	2.76000000000000	2.80000000000000
			Probability	1	0.966128466128466	0.935240435240435	0.906107406107406	0.882239382239382	0.859248859248859	0.839066339066339	0.820463320463320	0.805721305721306	0.791681291681292	0.778518778518778	0.764303264303264	0.754124254124254	0.742716742716743	0.732537732537732	0.722534222534222	0.712706212706213	0.704282204282204	0.696735696735697	0.689189189189189	0.679712179712180	0.672165672165672	0.665847665847666	0.659354159354159	0.652860652860653	0.646191646191646	0.638469638469638	0.631976131976132	0.627062127062127	0.621446121446121	0.617058617058617	0.611091611091611	0.605475605475605	0.600210600210600	0.594243594243594	0.590031590031590	0.583889083889084	0.578799578799579	0.573710073710074	0.569673569673570	0.563180063180063	0.558090558090558	0.553352053352053	0.548613548613549	0.542822042822043	0.538434538434539
		Night	Rest Time (s)	1.04000000000000	1.04000000000000	1.08000000000000	1.12000000000000	1.16000000000000	1.20000000000000	1.24000000000000	1.28000000000000	1.32000000000000	1.36000000000000	1.40000000000000	1.44000000000000	1.48000000000000	1.52000000000000	1.56000000000000	1.60000000000000	1.64000000000000	1.68000000000000	1.72000000000000	1.76000000000000	1.80000000000000	1.84000000000000	1.88000000000000	1.92000000000000	1.96000000000000	2	2.04000000000000	2.08000000000000	2.12000000000000	2.16000000000000	2.20000000000000	2.24000000000000	2.28000000000000	2.32000000000000	2.36000000000000	2.40000000000000	2.44000000000000	2.48000000000000	2.52000000000000	2.56000000000000	2.60000000000000	2.64000000000000	2.68000000000000	2.72000000000000	2.76000000000000	2.80000000000000
			Probability	1	0.969138875062220	0.938526630164261	0.917620706819313	0.896465903434545	0.877053260328522	0.862867098058736	0.847187655550025	0.829268292682927	0.813339970134395	0.801891488302638	0.789447486311598	0.780238924838228	0.770283723245396	0.760328521652563	0.750373320059731	0.739422598307616	0.732702837232454	0.725734196117471	0.720009955201593	0.711299153807865	0.706072672971628	0.697610751617720	0.690642110502738	0.684171229467397	0.676704828272773	0.671727227476356	0.666002986560478	0.658287705326033	0.652812344449975	0.646590343454455	0.641612742658039	0.635390741662519	0.629417620706819	0.620955699352912	0.615978098556496	0.610004977600796	0.604778496764560	0.600049776007964	0.594325535092086	0.588601294176207	0.584370333499253	0.580139372822300	0.577401692384271	0.572672971627675	0.568193130910901
Repeat1 - Male - 2D - Day 5 - LD		Day	Rest Time (s)	1.04000000000000	1.04000000000000	1.08000000000000	1.12000000000000	1.16000000000000	1.20000000000000	1.24000000000000	1.28000000000000	1.32000000000000	1.36000000000000	1.40000000000000	1.44000000000000	1.48000000000000	1.52000000000000	1.56000000000000	1.60000000000000	1.64000000000000	1.68000000000000	1.72000000000000	1.76000000000000	1.80000000000000	1.84000000000000	1.88000000000000	1.92000000000000	1.96000000000000	2	2.04000000000000	2.08000000000000	2.12000000000000	2.16000000000000	2.20000000000000	2.24000000000000	2.28000000000000	2.32000000000000	2.36000000000000	2.40000000000000	2.44000000000000	2.48000000000000	2.52000000000000	2.56000000000000	2.60000000000000	2.64000000000000	2.68000000000000	2.72000000000000	2.76000000000000	2.80000000000000
			Probability	1	0.977500354660235	0.959568733153639	0.942942261313661	0.928103277060576	0.912895446162576	0.899503475670308	0.885827776989644	0.873343736700241	0.861682508157185	0.851326429280749	0.841282451411548	0.832004539651014	0.822840119165839	0.813704071499503	0.805220598666477	0.796765498652291	0.788934600652575	0.781160448290538	0.773755142573415	0.766349836856292	0.759483614697120	0.753071357639381	0.746034898567173	0.739565895871755	0.733380621364733	0.727706057596822	0.723336643495531	0.718655128387005	0.713689885090084	0.708781387430841	0.703532415945524	0.698368562916726	0.693431692438644	0.689601361895304	0.685203574975174	0.680181586040573	0.675698680663924	0.672038587033622	0.667669172932331	0.663384877287559	0.659043836005107	0.655128387005249	0.651326429280749	0.647155624911335	0.643552276918712
		Night	Rest Time (s)	1.04000000000000	1.04000000000000	1.08000000000000	1.12000000000000	1.16000000000000	1.20000000000000	1.24000000000000	1.28000000000000	1.32000000000000	1.36000000000000	1.40000000000000	1.44000000000000	1.48000000000000	1.52000000000000	1.56000000000000	1.60000000000000	1.64000000000000	1.68000000000000	1.72000000000000	1.76000000000000	1.80000000000000	1.84000000000000	1.88000000000000	1.92000000000000	1.96000000000000	2	2.04000000000000	2.08000000000000	2.12000000000000	2.16000000000000	2.20000000000000	2.24000000000000	2.28000000000000	2.32000000000000	2.36000000000000	2.40000000000000	2.44000000000000	2.48000000000000	2.52000000000000	2.56000000000000	2.60000000000000	2.64000000000000	2.68000000000000	2.72000000000000	2.76000000000000	2.80000000000000
			Probability	1	0.978352941176471	0.959327731092437	0.942364145658263	0.927193277310924	0.912717086834734	0.898308123249300	0.885467787114846	0.873389355742297	0.861512605042017	0.850711484593837	0.839775910364146	0.829714285714286	0.820683473389356	0.811899159663866	0.802666666666667	0.793591036414566	0.785120448179272	0.777165266106443	0.768985994397759	0.761434173669468	0.753837535014006	0.747406162464986	0.740190476190476	0.733759103641457	0.726431372549020	0.720022408963585	0.713120448179272	0.706957983193277	0.700616246498599	0.694341736694678	0.688492997198880	0.682733893557423	0.677198879551821	0.671708683473389	0.665837535014005	0.660840336134454	0.656044817927171	0.649949579831933	0.644705882352941	0.639260504201681	0.634464985994398	0.629131652661065	0.624380952380953	0.618935574229692	0.613848739495798
Repeat2 - Male - 2D - Day 5 - LD		Day	Rest Time (s)	1.04000000000000	1.04000000000000	1.08000000000000	1.12000000000000	1.16000000000000	1.20000000000000	1.24000000000000	1.28000000000000	1.32000000000000	1.36000000000000	1.40000000000000	1.44000000000000	1.48000000000000	1.52000000000000	1.56000000000000	1.60000000000000	1.64000000000000	1.68000000000000	1.72000000000000	1.76000000000000	1.80000000000000	1.84000000000000	1.88000000000000	1.92000000000000	1.96000000000000	2	2.04000000000000	2.08000000000000	2.12000000000000	2.16000000000000	2.20000000000000	2.24000000000000	2.28000000000000	2.32000000000000	2.36000000000000	2.40000000000000	2.44000000000000	2.48000000000000	2.52000000000000	2.56000000000000	2.60000000000000	2.64000000000000	2.68000000000000	2.72000000000000	2.76000000000000	2.80000000000000
			Probability	1	0.973138136133731	0.948842314481081	0.929203933609220	0.909817707174535	0.892597042376778	0.875361544965069	0.859312656669485	0.845622153992198	0.832880938607811	0.820733027781486	0.809163588899272	0.798039128435604	0.787255818092823	0.777199305833667	0.766875806523384	0.757249440068823	0.748097717260713	0.739123985820021	0.730891885076907	0.723520075942983	0.715599460092852	0.708954449042555	0.702131446624839	0.695427105118735	0.688544772245213	0.682344739613462	0.675848054702680	0.670626974591732	0.664604933327400	0.658642222518874	0.653287648882362	0.648214894910930	0.643245969237159	0.638366039247096	0.633219122205906	0.628339192215844	0.623755914504813	0.618386508254349	0.613743900087512	0.609353446357851	0.604888829558433	0.600350049689256	0.595618445838710	0.591391150862516	0.587564336463014
		Night	Rest Time (s)	1.04000000000000	1.04000000000000	1.08000000000000	1.12000000000000	1.16000000000000	1.20000000000000	1.24000000000000	1.28000000000000	1.32000000000000	1.36000000000000	1.40000000000000	1.44000000000000	1.48000000000000	1.52000000000000	1.56000000000000	1.60000000000000	1.64000000000000	1.68000000000000	1.72000000000000	1.76000000000000	1.80000000000000	1.84000000000000	1.88000000000000	1.92000000000000	1.96000000000000	2	2.04000000000000	2.08000000000000	2.12000000000000	2.16000000000000	2.20000000000000	2.24000000000000	2.28000000000000	2.32000000000000	2.36000000000000	2.40000000000000	2.44000000000000	2.48000000000000	2.52000000000000	2.56000000000000	2.60000000000000	2.64000000000000	2.68000000000000	2.72000000000000	2.76000000000000	2.80000000000000
			Probability	1	0.975471339349705	0.952566221533151	0.932396261463529	0.913162398162910	0.896575933537130	0.879111878190408	0.864543872222791	0.849727215550908	0.835992920768185	0.822609662273838	0.810586669396949	0.798885459784405	0.787096491099768	0.776419137328322	0.765361494244468	0.756161418186605	0.746244643039974	0.736488759525516	0.727859117436265	0.719931547923767	0.711404291418626	0.703915517266598	0.695768550073864	0.689201246178824	0.680132808729102	0.672644034577074	0.665316152057219	0.658207667217599	0.650484868873320	0.643859058930217	0.636794453626643	0.630344161827729	0.624025508636955	0.617648349398119	0.611826997615878	0.606064151881701	0.599950269859147	0.593470725036201	0.587751758838070	0.581945033567845	0.576299199929793	0.570711872339803	0.565929002910676	0.560648832073016	0.555968348227998
Repeat3 - Male - 2D - Day 5 - LD		Day	Rest Time (s)	1.04000000000000	1.04000000000000	1.08000000000000	1.12000000000000	1.16000000000000	1.20000000000000	1.24000000000000	1.28000000000000	1.32000000000000	1.36000000000000	1.40000000000000	1.44000000000000	1.48000000000000	1.52000000000000	1.56000000000000	1.60000000000000	1.64000000000000	1.68000000000000	1.72000000000000	1.76000000000000	1.80000000000000	1.84000000000000	1.88000000000000	1.92000000000000	1.96000000000000	2	2.04000000000000	2.08000000000000	2.12000000000000	2.16000000000000	2.20000000000000	2.24000000000000	2.28000000000000	2.32000000000000	2.36000000000000	2.40000000000000	2.44000000000000	2.48000000000000	2.52000000000000	2.56000000000000	2.60000000000000	2.64000000000000	2.68000000000000	2.72000000000000	2.76000000000000	2.80000000000000
			Probability	1	0.972928193141809	0.950338767419154	0.930515695730643	0.912171957750229	0.896062013669044	0.880573389745259	0.866638066214977	0.853176129471286	0.840054439480458	0.828338116512323	0.816710553566674	0.805556377407616	0.795127074765526	0.785585372348294	0.775954909908577	0.767064114322909	0.758765052220480	0.750110950028108	0.742344448060594	0.734607532767242	0.727388384271724	0.719843782360425	0.712506287168260	0.706056392200953	0.699517737211160	0.693526435693364	0.686943400692328	0.680789372466641	0.675108731027545	0.669635196307583	0.663451581407734	0.658096393384420	0.652504511967810	0.647445190686115	0.642459836089825	0.637282168111483	0.632237640166869	0.627030385514364	0.622045030918074	0.617104056333028	0.612503328500843	0.607665907275363	0.603301872836475	0.599248498476286	0.593937690464215
		Night	Rest Time (s)	1.04000000000000	1.04000000000000	1.08000000000000	1.12000000000000	1.16000000000000	1.20000000000000	1.24000000000000	1.28000000000000	1.32000000000000	1.36000000000000	1.40000000000000	1.44000000000000	1.48000000000000	1.52000000000000	1.56000000000000	1.60000000000000	1.64000000000000	1.68000000000000	1.72000000000000	1.76000000000000	1.80000000000000	1.84000000000000	1.88000000000000	1.92000000000000	1.96000000000000	2	2.04000000000000	2.08000000000000	2.12000000000000	2.16000000000000	2.20000000000000	2.24000000000000	2.28000000000000	2.32000000000000	2.36000000000000	2.40000000000000	2.44000000000000	2.48000000000000	2.52000000000000	2.56000000000000	2.60000000000000	2.64000000000000	2.68000000000000	2.72000000000000	2.76000000000000	2.80000000000000
			Probability	1	0.970281515813868	0.946356621810234	0.925025676138309	0.906064835541042	0.887617517709952	0.870315750664946	0.854120032654781	0.837976983646275	0.824085534458695	0.809825402259500	0.796684486345561	0.784754957469781	0.773022937350223	0.762528638769652	0.752561030205673	0.742251073130909	0.732375635319833	0.723435072288205	0.714349669502015	0.705869960234904	0.697587759724015	0.689542569720591	0.682340083743713	0.674650409501488	0.666855397255945	0.659942590788192	0.652634766807995	0.646024807099782	0.638835488373318	0.632317699418008	0.625681405208965	0.619808811523978	0.613396360571986	0.607181418376215	0.601242988439154	0.595159718747531	0.589603139072499	0.584402075158666	0.579016669739025	0.573657598820215	0.568640876412188	0.563492481500014	0.558409922839913	0.553366865931057	0.548363310773445
Repeat1 - Female - 2D - Day 5 - LD		Day	Rest Time (s)	1.04000000000000	1.04000000000000	1.08000000000000	1.12000000000000	1.16000000000000	1.20000000000000	1.24000000000000	1.28000000000000	1.32000000000000	1.36000000000000	1.40000000000000	1.44000000000000	1.48000000000000	1.52000000000000	1.56000000000000	1.60000000000000	1.64000000000000	1.68000000000000	1.72000000000000	1.76000000000000	1.80000000000000	1.84000000000000	1.88000000000000	1.92000000000000	1.96000000000000	2	2.04000000000000	2.08000000000000	2.12000000000000	2.16000000000000	2.20000000000000	2.24000000000000	2.28000000000000	2.32000000000000	2.36000000000000	2.40000000000000	2.44000000000000	2.48000000000000	2.52000000000000	2.56000000000000	2.60000000000000	2.64000000000000	2.68000000000000	2.72000000000000	2.76000000000000	2.80000000000000
			Probability	1	0.970276091130832	0.945041257979138	0.925009081945093	0.905028802740153	0.888279101146920	0.871542373760963	0.855947376615289	0.841597903368104	0.828883180237688	0.816505786496445	0.804880896777207	0.792983548705174	0.782370647153459	0.772510249623748	0.762896362032280	0.753087861331673	0.744161606725829	0.735650526752815	0.727982770252738	0.719783071254346	0.712478592557995	0.705264933312574	0.698155067725362	0.691486325185531	0.684609995329285	0.679147854066116	0.673127821890082	0.667237531786808	0.661178576988946	0.655456951580258	0.649826145622502	0.644753230577612	0.639797083398204	0.634594426280554	0.629845866417562	0.624630235092636	0.620193056204266	0.615755877315896	0.611305724220250	0.606609061186361	0.601795630286989	0.597475219264103	0.593414292386735	0.589249571851160	0.585681664850277
		Night	Rest Time (s)	1.04000000000000	1.04000000000000	1.08000000000000	1.12000000000000	1.16000000000000	1.20000000000000	1.24000000000000	1.28000000000000	1.32000000000000	1.36000000000000	1.40000000000000	1.44000000000000	1.48000000000000	1.52000000000000	1.56000000000000	1.60000000000000	1.64000000000000	1.68000000000000	1.72000000000000	1.76000000000000	1.80000000000000	1.84000000000000	1.88000000000000	1.92000000000000	1.96000000000000	2	2.04000000000000	2.08000000000000	2.12000000000000	2.16000000000000	2.20000000000000	2.24000000000000	2.28000000000000	2.32000000000000	2.36000000000000	2.40000000000000	2.44000000000000	2.48000000000000	2.52000000000000	2.56000000000000	2.60000000000000	2.64000000000000	2.68000000000000	2.72000000000000	2.76000000000000	2.80000000000000
			Probability	1	0.970631085467003	0.946065632888568	0.924442841687703	0.904334655607645	0.885842048323116	0.867681211684097	0.851568698160837	0.836494771006131	0.822243058059863	0.808770284890011	0.795744680851064	0.783584565452579	0.771337901190047	0.760461593941580	0.749960331770646	0.738983050847458	0.728842408943383	0.719192210602236	0.711143166245943	0.701997836278399	0.693660295708619	0.685798773891093	0.677475658131987	0.669340064911648	0.662199783627840	0.654857554994591	0.647298954201226	0.640187522538767	0.633422286332492	0.627118644067797	0.620757302560404	0.614020915975478	0.607428777497295	0.601370357014064	0.595557158312297	0.589772809231879	0.583930760908763	0.578305084745763	0.572866931121529	0.567616300036062	0.562062747926433	0.556581319870176	0.551619184998197	0.546339704291381	0.541045798773891
Repeat2 - Female - 2D - Day 5 - LD		Day	Rest Time (s)	1.04000000000000	1.04000000000000	1.08000000000000	1.12000000000000	1.16000000000000	1.20000000000000	1.24000000000000	1.28000000000000	1.32000000000000	1.36000000000000	1.40000000000000	1.44000000000000	1.48000000000000	1.52000000000000	1.56000000000000	1.60000000000000	1.64000000000000	1.68000000000000	1.72000000000000	1.76000000000000	1.80000000000000	1.84000000000000	1.88000000000000	1.92000000000000	1.96000000000000	2	2.04000000000000	2.08000000000000	2.12000000000000	2.16000000000000	2.20000000000000	2.24000000000000	2.28000000000000	2.32000000000000	2.36000000000000	2.40000000000000	2.44000000000000	2.48000000000000	2.52000000000000	2.56000000000000	2.60000000000000	2.64000000000000	2.68000000000000	2.72000000000000	2.76000000000000	2.80000000000000
			Probability	1	0.970032286051572	0.944068326956720	0.921994339273777	0.901243084100186	0.883222631526547	0.865493749022174	0.849642293305267	0.833954401285753	0.820271942425579	0.807478416703409	0.795104467422378	0.783278100954359	0.772098877810807	0.761737473154219	0.751667638566898	0.742742749861326	0.733547625481802	0.725163208124138	0.716665007324809	0.708870841570780	0.700998449700607	0.693630971852821	0.686697293376381	0.680033850573895	0.672261019215179	0.666287388527784	0.659730617701859	0.653700095293632	0.647456228932285	0.641511044105307	0.635565859278328	0.630040250892489	0.624358190274360	0.618868139214041	0.613662546757883	0.608378728185581	0.603286919171087	0.598230667482114	0.593039297956165	0.588146609964585	0.583396151275086	0.578467905957985	0.573753004594006	0.569301227438877	0.564885007609268
		Night	Rest Time (s)	1.04000000000000	1.04000000000000	1.08000000000000	1.12000000000000	1.16000000000000	1.20000000000000	1.24000000000000	1.28000000000000	1.32000000000000	1.36000000000000	1.40000000000000	1.44000000000000	1.48000000000000	1.52000000000000	1.56000000000000	1.60000000000000	1.64000000000000	1.68000000000000	1.72000000000000	1.76000000000000	1.80000000000000	1.84000000000000	1.88000000000000	1.92000000000000	1.96000000000000	2	2.04000000000000	2.08000000000000	2.12000000000000	2.16000000000000	2.20000000000000	2.24000000000000	2.28000000000000	2.32000000000000	2.36000000000000	2.40000000000000	2.44000000000000	2.48000000000000	2.52000000000000	2.56000000000000	2.60000000000000	2.64000000000000	2.68000000000000	2.72000000000000	2.76000000000000	2.80000000000000
			Probability	1	0.974165626949470	0.951005926388022	0.931901122894573	0.913194011228946	0.897395508421709	0.881066749844042	0.866118215845290	0.851442607610730	0.837967872738615	0.824664691203992	0.812570180910792	0.800927947598253	0.789870555208983	0.778844354335621	0.768106674984404	0.758117592014972	0.748526200873362	0.739784778540237	0.731214909544604	0.722878976918278	0.714340299438553	0.706417654398004	0.698495009357455	0.690977854023706	0.681253898939488	0.674150031191516	0.666718652526513	0.659965689332502	0.652963194011229	0.646646912039925	0.639893948845914	0.633593262632564	0.627105427323768	0.620991890205864	0.615081097941360	0.609185901434810	0.602916406737367	0.597083593262633	0.591508109794136	0.585839051777916	0.580442919525889	0.574594510293200	0.569315346225827	0.563802245789145	0.558757018091079
Repeat3 - Female - 2D - Day 5 - LD		Day	Rest Time (s)	1.04000000000000	1.04000000000000	1.08000000000000	1.12000000000000	1.16000000000000	1.20000000000000	1.24000000000000	1.28000000000000	1.32000000000000	1.36000000000000	1.40000000000000	1.44000000000000	1.48000000000000	1.52000000000000	1.56000000000000	1.60000000000000	1.64000000000000	1.68000000000000	1.72000000000000	1.76000000000000	1.80000000000000	1.84000000000000	1.88000000000000	1.92000000000000	1.96000000000000	2	2.04000000000000	2.08000000000000	2.12000000000000	2.16000000000000	2.20000000000000	2.24000000000000	2.28000000000000	2.32000000000000	2.36000000000000	2.40000000000000	2.44000000000000	2.48000000000000	2.52000000000000	2.56000000000000	2.60000000000000	2.64000000000000	2.68000000000000	2.72000000000000	2.76000000000000	2.80000000000000
			Probability	1	0.965408661871377	0.935574676014447	0.910991228868858	0.888274302710249	0.867621172114480	0.848553825609275	0.830654951591854	0.813886612643783	0.798840632492640	0.784439588454885	0.770645543112082	0.757549546268475	0.745257822695681	0.733360648274606	0.722738171112932	0.712381255880300	0.703063825912774	0.693632583689945	0.684626240553583	0.676378645785911	0.668389025463595	0.660551154815017	0.652902971258612	0.645573462017057	0.638926826307323	0.632765789553552	0.626202616164375	0.620011229475857	0.613850192722086	0.607810555707305	0.602226167713739	0.596452092628001	0.591247078818780	0.585419891347233	0.579873440772102	0.574660839479195	0.569478588121035	0.564235636893381	0.558931985796230	0.553954596497617	0.549091019454308	0.544212267443625	0.539348690400315	0.534887249992412	0.530380284682388
		Night	Rest Time (s)	1.04000000000000	1.04000000000000	1.08000000000000	1.12000000000000	1.16000000000000	1.20000000000000	1.24000000000000	1.28000000000000	1.32000000000000	1.36000000000000	1.40000000000000	1.44000000000000	1.48000000000000	1.52000000000000	1.56000000000000	1.60000000000000	1.64000000000000	1.68000000000000	1.72000000000000	1.76000000000000	1.80000000000000	1.84000000000000	1.88000000000000	1.92000000000000	1.96000000000000	2	2.04000000000000	2.08000000000000	2.12000000000000	2.16000000000000	2.20000000000000	2.24000000000000	2.28000000000000	2.32000000000000	2.36000000000000	2.40000000000000	2.44000000000000	2.48000000000000	2.52000000000000	2.56000000000000	2.60000000000000	2.64000000000000	2.68000000000000	2.72000000000000	2.76000000000000	2.80000000000000
			Probability	1	0.966419648836735	0.938655621232857	0.913228314358093	0.890589057449844	0.869624086422270	0.848979413563172	0.829717846431587	0.812567335410418	0.795955507672597	0.780158984363626	0.765876597851090	0.751667006376845	0.738199924293160	0.725147773927729	0.713493288297470	0.701766007628920	0.690657484785837	0.680058527210785	0.669859942346330	0.660149084238418	0.650809480825787	0.641673703520368	0.632916460414058	0.624734298110241	0.616581253821740	0.609127041900824	0.601694668491396	0.593992953440294	0.586364033427482	0.579710566927758	0.572554814663833	0.565879509652622	0.559342515214163	0.552696328218269	0.546093818245349	0.539942637509827	0.533806015781964	0.527771307107708	0.521729318929622	0.515869318347262	0.510256820895088	0.504615205427598	0.499126459540518	0.494147278921469	0.488767725591824
[truncated: 5,000 more columns]

## Sheet: Sleep history
Male Day		Female Day		Male Night		Female Night
Total previous (min)	current sleep (min)	Total previous (min)	current sleep (min)	Total previous (min)	current sleep (min)	Total previous (min)	current sleep (min)
0	2.25000000000000	0	1.87400000000000	1.35866666666667	8.23133333333333	18.0020000000000	12.1606666666667
2.25000000000000	1.97933333333333	1.87400000000000	3.31266666666667	9.59000000000000	21.3580000000000	30.1626666666667	30.9760000000000
4.22933333333333	1.35600000000000	5.18666666666667	1.77333333333333	66.3900000000000	5.72733333333333	61.1386666666667	97.2406666666667
5.58533333333333	2.20400000000000	6.96000000000000	5.43466666666667	74.6953333333333	9.40866666666667	158.379333333333	195.819333333333
7.78933333333333	1.31866666666667	12.3946666666667	4.68533333333333	103.592000000000	5.00066666666667	358.164666666667	10.4573333333333
9.10800000000000	1.63333333333333	17.0800000000000	9.51466666666667	121.075333333333	6.35666666666667	370.224666666667	10.0533333333333
10.7413333333333	8.41400000000000	26.5946666666667	6.39133333333333	127.432000000000	17.2660000000000	380.278000000000	34.3333333333333
19.1553333333333	1.26266666666667	32.9860000000000	3.32466666666667	144.698000000000	19.6300000000000	22.0373333333333	13.3300000000000
20.4180000000000	7.40333333333333	36.3106666666667	4.43800000000000	167.727333333333	17.9686666666667	76.0946666666667	34.2813333333333
27.8213333333333	2.51866666666667	40.7486666666667	4.68533333333333	203.044666666667	5.85333333333333	118.357333333333	11.8560000000000
30.3400000000000	4.10866666666667	45.4340000000000	9.79866666666667	214.736666666667	6.83200000000000	150.802666666667	37.7200000000000
34.4486666666667	9.93400000000000	55.2326666666667	12.8120000000000	221.568666666667	6.31466666666667	188.522666666667	60.4466666666667
44.3826666666667	7.88866666666667	68.0446666666667	6.86800000000000	242.220000000000	6.41333333333333	248.969333333333	9.16800000000000
52.2713333333333	5.97666666666667	74.9126666666667	7.25200000000000	7.98000000000000	16.7253333333333	258.137333333333	23.8826666666667
58.2480000000000	4.83933333333333	82.1646666666667	3.01066666666667	24.7053333333333	9.10933333333333	284.868000000000	12.5126666666667
63.0873333333333	2.21733333333333	85.1753333333333	2.17666666666667	33.8146666666667	5.68933333333333	322.959333333333	10.1380000000000
65.3046666666667	3.90333333333333	87.3520000000000	2.33000000000000	39.5040000000000	5.73266666666667	19.2646666666667	17.5446666666667
69.2080000000000	5.76733333333333	89.6820000000000	10.4033333333333	45.2366666666667	14.8653333333333	36.8093333333333	18.5006666666667
74.9753333333333	3.90666666666667	100.085333333333	1.69800000000000	61.3453333333333	7.58333333333333	55.3100000000000	31.9840000000000
78.8820000000000	4.46333333333333	101.783333333333	4.00133333333333	96.5866666666667	5.11333333333333	97.2580000000000	23.0333333333333
83.3453333333333	2.40600000000000	105.784666666667	5.60066666666667	121.513333333333	71.2393333333333	127.138000000000	9.94533333333333
85.7513333333333	2.56133333333333	111.385333333333	11.6553333333333	196.301333333333	8.69866666666667	137.083333333333	31.2933333333333
88.3126666666667	2.61400000000000	123.040666666667	5.17866666666667	207.727333333333	6.45000000000000	168.376666666667	13.6280000000000
90.9266666666667	2.64066666666667	128.219333333333	7.14800000000000	215.559333333333	6.50266666666667	183.900000000000	9.02000000000000
93.5673333333333	2.61733333333333	135.367333333333	2.13666666666667	230.600666666667	5.71133333333333	192.920000000000	10.5653333333333
96.1846666666667	12.0653333333333	137.504000000000	2.52800000000000	251.329333333333	4.81733333333333	203.485333333333	16.4653333333333
108.250000000000	6.60000000000000	140.032000000000	2.03266666666667	256.146666666667	6.61466666666667	237.969333333333	14.4140000000000
114.850000000000	1.28066666666667	142.064666666667	6.33066666666667	303.059333333333	7.17133333333333	273.642666666667	24.6560000000000
116.130666666667	1.42866666666667	148.395333333333	5.44866666666667	3.16000000000000	9.59800000000000	2.44066666666667	7.00066666666667
117.559333333333	1.50066666666667	153.844000000000	8.36733333333333	12.7580000000000	11.1846666666667	9.44133333333333	7.38533333333333
119.060000000000	1.58000000000000	162.211333333333	16.7240000000000	34.0820000000000	23.1160000000000	29.0720000000000	3.39733333333333
120.640000000000	5.04133333333333	178.935333333333	4.81266666666667	58.9380000000000	10.8680000000000	32.4693333333333	3.46466666666667
125.681333333333	8.55666666666667	183.748000000000	9.95333333333334	75.2140000000000	15.8013333333333	35.9340000000000	4.43866666666667
134.238000000000	5.45933333333333	193.701333333333	13.9273333333333	91.0153333333333	6.58066666666667	40.3726666666667	3.68600000000000
139.697333333333	2.37000000000000	207.628666666667	2.38200000000000	99.1913333333333	32.6193333333333	44.0586666666667	3.61200000000000
142.067333333333	2.82600000000000	210.010666666667	20.5933333333333	131.810666666667	10.2573333333333	47.6706666666667	6.62600000000000
144.893333333333	2.73266666666667	230.604000000000	17.3580000000000	142.068000000000	4.85600000000000	54.2966666666667	9.06066666666667
147.626000000000	1.59933333333333	247.962000000000	2.63400000000000	150.307333333333	8.86400000000000	63.3573333333333	5.01800000000000
149.225333333333	8.52866666666667	250.596000000000	3.80866666666667	166.872000000000	18.7646666666667	68.3753333333333	27.8280000000000
157.754000000000	3.12666666666667	254.404666666667	2.62466666666667	185.636666666667	17.8166666666667	96.2033333333333	43.2813333333333
160.880666666667	1.65866666666667	257.029333333333	7.21666666666667	203.453333333333	11.2766666666667	139.484666666667	29.6293333333333
162.539333333333	1.72933333333333	264.246000000000	34.9320000000000	223.880666666667	18.5140000000000	169.114000000000	55.5453333333333
164.268666666667	4.24133333333333	299.178000000000	27.9280000000000	242.394666666667	48.7300000000000	227.430000000000	102.073333333333
168.510000000000	4.94800000000000	4.72333333333333	3.41066666666667	310.487333333333	45.1346666666667	329.503333333333	37.1153333333333
173.458000000000	2.17000000000000	8.13400000000000	3.75866666666667	0	8.05533333333333	366.618666666667	5.20000000000000
175.628000000000	6.06400000000000	11.8926666666667	1.64533333333333	8.05533333333333	13.2780000000000	374.434666666667	5.38600000000000
181.692000000000	3.43466666666667	13.5380000000000	2.18733333333333	21.3333333333333	5.11933333333333	383.856666666667	11.2100000000000
185.126666666667	2.87866666666667	15.7253333333333	2.17400000000000	26.4526666666667	14.0960000000000	2.02333333333333	3.14933333333333
188.005333333333	1.48266666666667	17.8993333333333	6.58200000000000	40.5486666666667	10.8366666666667	5.17266666666667	3.47400000000000
189.488000000000	2.13466666666667	24.4813333333333	3.10200000000000	51.3853333333333	3.12466666666667	8.64666666666667	3.81466666666667
191.622666666667	2.30466666666667	27.5833333333333	3.14133333333333	51.3853333333333	7.88600000000000	15.4066666666667	8.99533333333333
193.927333333333	2.82266666666667	30.7246666666667	2.07000000000000	59.2713333333333	4.49666666666667	26.5193333333333	5.18666666666667
196.750000000000	3.47266666666667	32.7946666666667	2.77133333333333	63.7680000000000	3.06600000000000	34.0546666666667	10.6020000000000
200.222666666667	4.66600000000000	35.5660000000000	1.76533333333333	63.7680000000000	3.61866666666667	44.6566666666667	10.6820000000000
204.888666666667	6.94066666666667	37.3313333333333	1.89133333333333	63.7680000000000	36.7893333333333	55.3386666666667	4.70066666666667
211.829333333333	4.36666666666667	39.2226666666667	1.83266666666667	100.557333333333	13.1846666666667	73.2540000000000	16.6006666666667
216.196000000000	3.16266666666667	41.0553333333333	3.37666666666667	113.742000000000	42.2920000000000	89.8546666666667	12.7360000000000
219.358666666667	1.67466666666667	44.4320000000000	5.56133333333333	156.034000000000	3.46866666666667	102.590666666667	6.64733333333333
221.033333333333	4.17666666666667	49.9933333333333	2.82600000000000	156.034000000000	29.9540000000000	109.238000000000	4.64600000000000
225.210000000000	6.96133333333333	52.8193333333333	3.36800000000000	185.988000000000	7.19466666666667	116.418666666667	12.0740000000000
232.171333333333	2.85200000000000	56.1873333333333	3.19000000000000	193.182666666667	3.50533333333333	133.842666666667	11.9680000000000
235.023333333333	6.46333333333333	59.3773333333333	5.69466666666667	193.182666666667	13.0213333333333	148.608666666667	29.4833333333333
241.486666666667	3.68400000000000	65.0720000000000	7.20066666666667	206.204000000000	5.61200000000000	178.092000000000	10.8966666666667
245.170666666667	1.69600000000000	72.2726666666667	3.21800000000000	211.816000000000	15.6506666666667	188.988666666667	10.3933333333333
246.866666666667	3.97733333333333	75.4906666666667	6.07066666666667	227.466666666667	4.43000000000000	199.382000000000	12.3133333333333
250.844000000000	2.66000000000000	81.5613333333333	4.68666666666667	231.896666666667	11.0700000000000	211.695333333333	15.3240000000000
253.504000000000	4.52533333333333	86.2480000000000	26.9326666666667	242.966666666667	18.5620000000000	1.86933333333333	3.76266666666667
258.029333333333	13.4953333333333	113.180666666667	10.3166666666667	261.528666666667	8.63866666666667	13.0040000000000	4.11800000000000
271.524666666667	3.29866666666667	123.497333333333	7.59066666666667	270.167333333333	34.3740000000000	17.1220000000000	20.9340000000000
274.823333333333	3.40466666666667	131.088000000000	4.77200000000000	304.541333333333	4.53066666666667	38.0560000000000	11.5660000000000
278.228000000000	2.06800000000000	135.860000000000	9.74066666666667	309.072000000000	5.55666666666667	57.2866666666667	8.36400000000000
280.296000000000	2.36600000000000	145.600666666667	7.05266666666667	314.628666666667	5.69800000000000	65.6506666666667	9.43000000000000
282.662000000000	3.63933333333333	152.653333333333	13.1366666666667	320.326666666667	2.95266666666667	80.1526666666667	15.6913333333333
286.301333333333	2.99533333333333	165.790000000000	1.66200000000000	320.326666666667	3.64933333333333	97.7673333333333	10.8520000000000
289.296666666667	1.23133333333333	167.452000000000	2.63200000000000	320.326666666667	6.07533333333333	110.474666666667	13.7646666666667
290.528000000000	2.86266666666667	170.084000000000	4.36133333333333	326.402000000000	20.6820000000000	128.578666666667	4.27000000000000
293.390666666667	1.53333333333333	174.445333333333	7.17666666666667	0	12.9366666666667	132.848666666667	7.86333333333333
294.924000000000	3.56200000000000	181.622000000000	9.02600000000000	12.9366666666667	24.7593333333333	140.712000000000	23.3413333333333
298.486000000000	2.44266666666667	190.648000000000	2.31266666666667	37.6960000000000	15.2586666666667	164.053333333333	3.58866666666667
300.928666666667	2.22200000000000	192.960666666667	10.7993333333333	52.9546666666667	18.8300000000000	167.642000000000	20.3793333333333
303.150666666667	3.62333333333333	203.760000000000	4.94933333333333	71.7846666666667	3.20400000000000	195.458666666667	6.62666666666667
306.774000000000	4.99200000000000	208.709333333333	3.89600000000000	71.7846666666667	12.9993333333333	202.085333333333	4.09733333333333
311.766000000000	4.13733333333333	212.605333333333	2.79000000000000	84.7840000000000	10.4820000000000	1.60466666666667	3.17666666666667
315.903333333333	6.44733333333333	215.395333333333	15.9740000000000	95.2660000000000	22.4186666666667	11.4980000000000	8.20266666666667
322.350666666667	2	231.369333333333	4.73600000000000	117.684666666667	14.0306666666667	22.7733333333333	12.4686666666667
324.350666666667	2.75066666666667	236.105333333333	4.25133333333333	131.715333333333	10.1133333333333	35.2420000000000	3.90800000000000
327.101333333333	1.66400000000000	240.356666666667	3.89733333333333	141.828666666667	9.40266666666667	40.4566666666667	11.4360000000000
328.765333333333	6.54800000000000	244.254000000000	3.27933333333333	151.231333333333	4.13066666666667	53.1080000000000	2.65466666666667
335.313333333333	1.28400000000000	247.533333333333	5.89200000000000	155.362000000000	11.6253333333333	55.7626666666667	2.48266666666667
336.597333333333	4.53133333333333	253.425333333333	3.29066666666667	166.987333333333	3.29800000000000	59.7040000000000	2.86533333333333
341.128666666667	4.45066666666667	256.716000000000	4.29533333333333	166.987333333333	4.33866666666667	62.5693333333333	11.5793333333333
345.579333333333	1.70066666666667	261.011333333333	8.48466666666667	171.326000000000	15.2740000000000	74.1486666666667	10.9866666666667
347.280000000000	3.36666666666667	269.496000000000	1.98333333333333	186.600000000000	18.0440000000000	85.1353333333333	6.98333333333333
350.646666666667	2.10266666666667	271.479333333333	1.96933333333333	204.644000000000	3.36800000000000	92.1186666666667	12.5146666666667
352.749333333333	1.61600000000000	273.448666666667	2.28400000000000	204.644000000000	4.97933333333333	104.633333333333	12.3913333333333
354.365333333333	1.55733333333333	275.732666666667	1.63133333333333	209.623333333333	20.5280000000000	117.024666666667	17.6906666666667
355.922666666667	1.32133333333333	277.364000000000	2.18933333333333	230.151333333333	5.00466666666667	138.974000000000	6.50733333333333
357.244000000000	2.08066666666667	0	1.69533333333333	235.156000000000	3.17200000000000	145.481333333333	3.70000000000000
359.324666666667	6.93266666666667	1.69533333333333	2.01133333333333	235.156000000000	8.82866666666667	149.181333333333	12.3126666666667
366.257333333333	1.53266666666667	3.70666666666667	4.02733333333333	243.984666666667	21.1153333333333	161.494000000000	4.88466666666667
4.71066666666667	2.22066666666667	7.73400000000000	2.95800000000000	265.100000000000	7.44266666666667	166.378666666667	12.7986666666667
6.93133333333333	3.37733333333333	10.6920000000000	1.64733333333333	272.542666666667	5.32133333333333	182.192666666667	3.54933333333333
10.3086666666667	1.87666666666667	12.3393333333333	3.84866666666667	277.864000000000	3.33200000000000	185.742000000000	4.42066666666667
12.1853333333333	1.60933333333333	16.1880000000000	2.88866666666667	277.864000000000	5.95400000000000	190.162666666667	1.97066666666667
13.7946666666667	3.35533333333333	19.0766666666667	2.00800000000000	283.818000000000	5.14933333333333	193.374000000000	2.94333333333333
17.1500000000000	4.95266666666667	21.0846666666667	2.08800000000000	288.967333333333	3.08000000000000	196.317333333333	8.55133333333333
22.1026666666667	11.4586666666667	23.1726666666667	3.45600000000000	288.967333333333	5.07866666666667	206.718666666667	1.95266666666667
33.5613333333333	9.13266666666667	26.6286666666667	3.68066666666667	294.046000000000	6.37533333333333	208.671333333333	7.94333333333333
42.6940000000000	6.41733333333333	30.3093333333333	1.99133333333333	300.421333333333	3.10733333333333	216.614666666667	2.04066666666667
49.1113333333333	5.69600000000000	32.3006666666667	4.99933333333333	300.421333333333	13.2986666666667	219.814000000000	10.7806666666667
54.8073333333333	1.40133333333333	37.3000000000000	2.69000000000000	313.720000000000	5.09733333333333	231.518666666667	3.00200000000000
56.2086666666667	2.85733333333333	39.9900000000000	11.7920000000000	318.817333333333	14.2120000000000	236.088666666667	2.08066666666667
59.0660000000000	1.39600000000000	51.7820000000000	6.62933333333333	333.029333333333	3.28866666666667	239.082000000000	2.06400000000000
60.4620000000000	1.37733333333333	58.4113333333333	1.59733333333333	333.029333333333	3.06600000000000	241.146000000000	9.18800000000000
61.8393333333333	3.93266666666667	60.0086666666667	2.43466666666667	333.029333333333	4.98266666666667	250.334000000000	10.2086666666667
65.7720000000000	1.38200000000000	62.4433333333333	5.38666666666667	0	8.78866666666667	260.542666666667	4.77800000000000
67.1540000000000	1.73400000000000	67.8300000000000	4.82933333333333	8.78866666666667	3.33533333333333	268.835333333333	10.0100000000000
68.8880000000000	4.66333333333333	72.6593333333333	1.60933333333333	8.78866666666667	15.6106666666667	281.870000000000	8.46200000000000
73.5513333333333	1.84666666666667	74.2686666666667	7.66466666666667	24.3993333333333	7.68266666666667	290.332000000000	2.24133333333333
75.3980000000000	1.64600000000000	81.9333333333333	2.94200000000000	32.0820000000000	3.70000000000000	292.573333333333	2.67133333333333
77.0440000000000	5.06466666666667	84.8753333333333	12.5160000000000	32.0820000000000	5.36133333333333	295.244666666667	5.40933333333333
82.1086666666667	3.53800000000000	97.3913333333333	4.58333333333333	37.4433333333333	5.61733333333333	300.654000000000	3.20666666666667
85.6466666666667	4.36666666666667	101.974666666667	2.76466666666667	43.0606666666667	8.06533333333333	303.860666666667	17.0100000000000
90.0133333333333	1.26933333333333	104.739333333333	7.62466666666667	51.1260000000000	3.32333333333333	322.412000000000	4.77133333333333
91.2826666666667	8.84266666666667	112.364000000000	13.3280000000000	51.1260000000000	5.95666666666667	327.183333333333	2.17066666666667
100.125333333333	3.99066666666667	125.692000000000	2.03266666666667	57.0826666666667	6.28400000000000	329.354000000000	7.12000000000000
104.116000000000	3	127.724666666667	2.78866666666667	63.3666666666667	18.7413333333333	338.229333333333	2.87200000000000
107.116000000000	1.64400000000000	130.513333333333	1.97533333333333	82.1080000000000	3.06133333333333	341.101333333333	4.50466666666667
108.760000000000	1.34800000000000	132.488666666667	3.59200000000000	82.1080000000000	14.3833333333333	345.606000000000	4.17133333333333
110.108000000000	1.61733333333333	136.080666666667	1.59933333333333	96.4913333333333	7.18266666666667	349.777333333333	8.12800000000000
111.725333333333	2.74933333333333	137.680000000000	1.84466666666667	103.674000000000	16.2500000000000	357.905333333333	2.36333333333333
114.474666666667	4.56333333333333	139.524666666667	2.06733333333333	119.924000000000	9.64000000000000	360.268666666667	2.55933333333333
119.038000000000	1.86333333333333	141.592000000000	3.71333333333333	129.564000000000	16.0406666666667	368.710000000000	4.09533333333333
120.901333333333	1.42266666666667	145.305333333333	1.64533333333333	145.604666666667	19.6480000000000	3.82400000000000	3.02733333333333
122.324000000000	2.80266666666667	146.950666666667	1.59933333333333	165.252666666667	3.30400000000000	8.52933333333333	13.5073333333333
125.126666666667	7.09266666666667	148.550000000000	9.08666666666667	165.252666666667	27.6826666666667	22.0366666666667	2.08400000000000
132.219333333333	9.50400000000000	157.636666666667	3.10266666666667	192.935333333333	3.28066666666667	25.3773333333333	4.88400000000000
141.723333333333	12.8873333333333	160.739333333333	1.76866666666667	192.935333333333	13.2753333333333	30.2613333333333	4.22000000000000
154.610666666667	9.18466666666667	162.508000000000	1.85466666666667	206.210666666667	4.41400000000000	37.3466666666667	11.3333333333333
163.795333333333	1.31466666666667	164.362666666667	1.79200000000000	210.624666666667	6.73200000000000	55.8273333333333	12.5220000000000
165.110000000000	2.93333333333333	166.154666666667	3.58466666666667	217.356666666667	7.94333333333333	68.3493333333333	7.33266666666667
168.043333333333	1.73866666666667	169.739333333333	9.48333333333333	225.300000000000	10.2613333333333	76.5940000000000	3.21333333333333
169.782000000000	3.27800000000000	179.222666666667	5.14600000000000	235.561333333333	8.69333333333333	79.8073333333333	4.64666666666667
173.060000000000	2.08666666666667	184.368666666667	3.35933333333333	244.254666666667	7.48600000000000	84.4540000000000	2.14466666666667
175.146666666667	1.46800000000000	187.728000000000	7.90000000000000	251.740666666667	3.21066666666667	86.5986666666667	2.09800000000000
176.614666666667	2.68200000000000	195.628000000000	2.23000000000000	251.740666666667	12.8980000000000	92.7073333333333	5.08866666666667
179.296666666667	2.63400000000000	197.858000000000	4.07266666666667	264.638666666667	4.60133333333333	100.664000000000	5.42133333333333
181.930666666667	2.57000000000000	201.930666666667	8.68333333333333	269.240000000000	14.0053333333333	106.085333333333	1.95466666666667
184.500666666667	1.51666666666667	210.614000000000	3.55000000000000	283.245333333333	6.03733333333333	108.040000000000	5.35733333333333
186.017333333333	10.9473333333333	214.164000000000	2.72933333333333	289.282666666667	4.34133333333333	114.317333333333	5.20866666666667
196.964666666667	5.59000000000000	216.893333333333	2.15266666666667	293.624000000000	8.05133333333333	119.526000000000	2.14133333333333
202.554666666667	8.38266666666667	219.046000000000	2.35200000000000	301.675333333333	3.89800000000000	121.667333333333	9.54200000000000
210.937333333333	9.90866666666667	221.398000000000	4.42800000000000	305.573333333333	3.63466666666667	131.209333333333	26.6706666666667
220.846000000000	10.2246666666667	225.826000000000	2.59000000000000	305.573333333333	17.0360000000000	159.595333333333	6.59133333333333
231.070666666667	2.60200000000000	228.416000000000	2.32266666666667	322.609333333333	14.7273333333333	170.333333333333	4.81333333333333
233.672666666667	2.60866666666667	230.738666666667	2.74600000000000	0	3.15533333333333	175.146666666667	2.42000000000000
236.281333333333	4.49200000000000	233.484666666667	2.88333333333333	4.92133333333333	4.73400000000000	177.566666666667	8.16333333333333
240.773333333333	2.90400000000000	236.368000000000	2.08800000000000	9.65533333333334	2.31466666666667	185.730000000000	6.37866666666667
243.677333333333	1.39800000000000	0	5.51266666666667	13.8373333333333	2.65000000000000	192.108666666667	3.36666666666667
245.075333333333	3.16000000000000	5.51266666666667	2.25933333333333	18.2833333333333	2.12266666666667	195.475333333333	7.52200000000000
248.235333333333	3.38600000000000	7.77200000000000	1.89333333333333	20.4060000000000	2.36600000000000	202.997333333333	2.24466666666667
251.621333333333	2.40400000000000	9.66533333333333	2.26333333333333	22.7720000000000	16.2646666666667	206.454666666667	2.46266666666667
254.025333333333	2.92533333333333	11.9286666666667	16.7013333333333	40.6800000000000	3.62866666666667	208.917333333333	2.17733333333333
256.950666666667	4.61266666666667	28.6300000000000	3.74733333333333	44.3086666666667	9.54866666666667	211.094666666667	8.81533333333333
261.563333333333	3.10600000000000	32.3773333333333	10.0460000000000	53.8573333333333	9.03533333333333	219.910000000000	5.51400000000000
264.669333333333	1.63066666666667	42.4233333333333	13.8793333333333	64.7320000000000	3.06600000000000	225.424000000000	2.28533333333333
266.300000000000	4.97733333333333	56.3026666666667	10.5506666666667	67.7980000000000	7.79933333333333	232.595333333333	2.01333333333333
271.277333333333	1.23733333333333	66.8533333333333	9.17600000000000	77.3966666666667	5.86400000000000	234.608666666667	9.53866666666667
272.514666666667	3.63733333333333	76.0293333333333	1.98466666666667	83.2606666666667	4.01266666666667	244.147333333333	8.31800000000000
276.152000000000	3.33666666666667	78.0140000000000	14.6366666666667	87.2733333333333	2.70133333333333	252.465333333333	19.9266666666667
279.488666666667	11.7460000000000	92.6506666666667	5.10866666666667	89.9746666666667	2.77600000000000	272.392000000000	5.82266666666667
291.234666666667	1.96866666666667	97.7593333333333	4.14866666666667	96.3786666666667	2.97333333333333	278.214666666667	9.49133333333333
293.203333333333	6.22933333333333	101.908000000000	9.00400000000000	101.024666666667	4.52466666666667	292.420666666667	2.28466666666667
299.432666666667	1.51200000000000	110.912000000000	3.32466666666667	105.549333333333	2.33200000000000	297.686000000000	6.51266666666667
300.944666666667	2.71466666666667	0	8.94600000000000	107.881333333333	5.89733333333333	304.198666666667	6.46200000000000
303.659333333333	1.46933333333333	8.94600000000000	11.2786666666667	113.778666666667	1.97333333333333	310.660666666667	76.6406666666667
305.128666666667	3.81066666666667	20.2246666666667	3.81400000000000	115.752000000000	2.77400000000000	387.301333333333	17.5120000000000
308.939333333333	1.79533333333333	24.0386666666667	6.36800000000000	118.526000000000	2.76800000000000	404.813333333333	7.59066666666667
310.734666666667	1.71866666666667	30.4066666666667	2.03133333333333	121.294000000000	13.9000000000000	413.794000000000	5.20466666666667
312.453333333333	1.33333333333333	32.4380000000000	2.76066666666667	135.194000000000	10.8273333333333	420.585333333333	2.42133333333333
313.786666666667	2.09600000000000	35.1986666666667	2.37066666666667	146.021333333333	4.69733333333333	423.006666666667	4.97333333333333
315.882666666667	3.58333333333333	37.5693333333333	8.54866666666667	150.718666666667	11.4073333333333	0	3.28533333333333
319.466000000000	1.50933333333333	46.1180000000000	7.91400000000000	162.126000000000	6.76266666666667	3.28533333333333	3.40600000000000
320.975333333333	2.01066666666667	54.0320000000000	16.8166666666667	168.888666666667	4.02466666666667	9.90933333333333	2.41133333333333
322.986000000000	1.80200000000000	70.8486666666667	1.90533333333333	172.913333333333	2.71800000000000	16	3.86933333333333
324.788000000000	1.39466666666667	72.7540000000000	6.25933333333333	175.631333333333	2.49200000000000	19.8693333333333	3.43666666666667
326.182666666667	1.86733333333333	79.0133333333333	4.59733333333333	178.123333333333	1.94666666666667	24.5340000000000	4.87666666666667
328.050000000000	1.41333333333333	83.6106666666667	2.10600000000000	180.070000000000	5.92466666666667	29.4106666666667	1.97200000000000
329.463333333333	2.53533333333333	85.7166666666667	9.87800000000000	185.994666666667	3.50733333333333	31.3826666666667	2.75000000000000
0	1.63466666666667	95.5946666666667	3.29066666666667	189.502000000000	4.91200000000000	34.1326666666667	5.80866666666667
1.63466666666667	2.76533333333333	98.8853333333333	3.55133333333333	194.414000000000	14.1486666666667	43.4793333333333	2.37400000000000
4.40000000000000	4.63733333333333	102.436666666667	2.32066666666667	0	1.95066666666667	51.2140000000000	6.61533333333333
9.03733333333333	3.35866666666667	104.757333333333	6.20266666666667	1.95066666666667	6.35000000000000	58.9853333333333	4.93266666666667
12.3960000000000	5.82133333333333	110.960000000000	3.46733333333333	10.0820000000000	2.30333333333333	68.2980000000000	14.5280000000000
18.2173333333333	1.82266666666667	114.427333333333	6.08533333333333	12.3853333333333	3.40400000000000	82.8260000000000	14.2440000000000
20.0400000000000	5.44733333333333	4.36666666666667	2.79733333333333	15.7893333333333	2.11266666666667	97.0700000000000	5.79733333333333
25.4873333333333	1.33800000000000	7.16400000000000	2.27400000000000	17.9020000000000	3.06800000000000	104.690666666667	12.5360000000000
26.8253333333333	1.85333333333333	9.43800000000000	1.95400000000000	20.9700000000000	2.59133333333333	119.510666666667	10.3620000000000
28.6786666666667	2.27866666666667	11.3920000000000	4.25266666666667	23.5613333333333	2.07666666666667	130.776000000000	1.99200000000000
30.9573333333333	1.63866666666667	15.6446666666667	4.34066666666667	25.6380000000000	3.89800000000000	132.768000000000	3.36066666666667
32.5960000000000	2.12400000000000	19.9853333333333	1.95066666666667	31.1760000000000	1.92533333333333	139.152666666667	17.3426666666667
34.7200000000000	1.22266666666667	21.9360000000000	3.65000000000000	33.1013333333333	7.54800000000000	158.336666666667	5.58133333333333
35.9426666666667	1.25533333333333	25.5860000000000	12.7466666666667	40.6493333333333	4.00600000000000	164.823333333333	6.45800000000000
37.1980000000000	1.80133333333333	38.3326666666667	17.0506666666667	44.6553333333333	2.08533333333333	171.281333333333	10.0746666666667
38.9993333333333	3.40066666666667	55.3833333333333	1.94000000000000	46.7406666666667	2.35600000000000	184.443333333333	2.57400000000000
42.4000000000000	2.61733333333333	0	0.994000000000000	49.0966666666667	13.4493333333333	187.017333333333	7.93000000000000
45.0173333333333	1.49866666666667	0.994000000000000	1.03600000000000	62.5460000000000	18.7540000000000	196.362000000000	6.61533333333333
46.5160000000000	7.63466666666667	2.03000000000000	0.922000000000000	81.3000000000000	3.48933333333333	206.519333333333	13.0720000000000
54.1506666666667	8.08533333333333	2.95200000000000	0.908666666666667	84.7893333333333	20.8813333333333	222.635333333333	2.35800000000000
62.2360000000000	5.51133333333333	3.86066666666667	0.931333333333333	105.670666666667	2.88266666666667	226.892666666667	7.56466666666667
67.7473333333333	2.15266666666667	4.79200000000000	0.892000000000000	108.553333333333	2.05600000000000	234.457333333333	4.82333333333333
69.9000000000000	1.21933333333333	5.68400000000000	0.890000000000000	110.609333333333	6.43866666666667	244.599333333333	3.47666666666667
71.1193333333333	3.02933333333333	6.57400000000000	1.16933333333333	117.048000000000	2.68733333333333	250.794666666667	4.50800000000000
74.1486666666667	1.46000000000000	7.74333333333333	1.25666666666667	119.735333333333	2.46933333333333	255.302666666667	1.98200000000000
75.6086666666667	6.69800000000000	9	1.14333333333333	124.070000000000	1.99866666666667	259.026000000000	11.3613333333333
82.3066666666667	1.36200000000000	10.1433333333333	0.896000000000000	126.068666666667	7.41800000000000	270.387333333333	5.84800000000000
83.6686666666667	2.43133333333333	11.0393333333333	1.30066666666667	133.486666666667	3.77133333333333	276.235333333333	8.44533333333333
86.1000000000000	4.23066666666667	12.3400000000000	0.962666666666667	137.258000000000	9.62266666666667	284.680666666667	9.48733333333333
90.3306666666667	1.60866666666667	13.3026666666667	1.39666666666667	146.880666666667	2.02733333333333	294.168000000000	5.21733333333333
91.9393333333333	2.78200000000000	14.6993333333333	1.34200000000000	148.908000000000	5.42200000000000	8.04400000000000	12.2240000000000
94.7213333333333	9.07933333333333	16.0413333333333	1.33200000000000	154.330000000000	2	58.4313333333333	102.991333333333
103.800666666667	3.41866666666667	17.3733333333333	2.79533333333333	158.235333333333	3.54066666666667	161.422666666667	71.0986666666667
107.219333333333	5.53466666666667	20.1686666666667	1.84933333333333	161.776000000000	3.11466666666667	232.521333333333	8.39066666666667
112.754000000000	10.8146666666667	22.0180000000000	1.15000000000000	164.890666666667	5.93600000000000	240.912000000000	83.2493333333333
123.568666666667	1.33933333333333	23.1680000000000	1.37933333333333	170.826666666667	4.91800000000000	325.734666666667	19.8480000000000
124.908000000000	3.85000000000000	24.5473333333333	1.16666666666667	175.744666666667	2.26533333333333	347.616666666667	7.99733333333333
128.758000000000	4.91533333333333	25.7140000000000	0.934666666666667	178.010000000000	3.38733333333333	355.614000000000	9.07133333333333
133.673333333333	2.05800000000000	26.6486666666667	1.83800000000000	181.397333333333	2.65333333333333	372.416000000000	30.1620000000000
135.731333333333	7.52000000000000	28.4866666666667	0.929333333333333	184.050666666667	2.39266666666667	402.578000000000	24.0080000000000
143.251333333333	2.89400000000000	29.4160000000000	0.924000000000000	186.443333333333	4.33133333333333	430.702000000000	14.9680000000000
146.145333333333	3.78133333333333	30.3400000000000	1.39600000000000	190.774666666667	5.13266666666667	1.74466666666667	14.4206666666667
149.926666666667	5.93066666666667	31.7360000000000	1.85266666666667	195.907333333333	3.60266666666667	17.8133333333333	16.6500000000000
155.857333333333	7.07133333333333	33.5886666666667	1.36666666666667	199.510000000000	2.06733333333333	34.4633333333333	17.6786666666667
162.928666666667	4.67733333333333	34.9553333333333	1.60866666666667	201.577333333333	4.83533333333333	56.8700000000000	11.5946666666667
167.606000000000	1.68533333333333	36.5640000000000	0.906000000000000	206.412666666667	2.33533333333333	84.4166666666667	9.52600000000000
169.291333333333	2.59466666666667	37.4700000000000	0.936666666666667	208.748000000000	3.24000000000000	95.6180000000000	8.90800000000000
171.886000000000	3.70733333333333	38.4066666666667	1.31200000000000	211.988000000000	7.04333333333333	116.662000000000	8.70800000000000
175.593333333333	2.73666666666667	39.7186666666667	1.75400000000000	219.031333333333	9.11133333333333	139.906000000000	29.0873333333333
178.330000000000	1.79466666666667	41.4726666666667	3.12666666666667	228.142666666667	19.0233333333333	171.920000000000	15.2486666666667
180.124666666667	3.27666666666667	44.5993333333333	0.952000000000000	247.166000000000	3.52200000000000	187.168666666667	9.18333333333333
183.401333333333	2.86733333333333	45.5513333333333	0.924000000000000	250.688000000000	9.99666666666667	196.352000000000	19.9746666666667
186.268666666667	7.40266666666667	46.4753333333333	1.44933333333333	262.562666666667	7.63266666666667	247.282000000000	9.98133333333333
193.671333333333	1.39333333333333	47.9246666666667	0.905333333333333	0	3.65466666666667	261.700000000000	20.9080000000000
195.064666666667	1.51400000000000	48.8300000000000	1.26200000000000	3.65466666666667	7.10066666666667	295.273333333333	16.0793333333333
196.578666666667	2.90400000000000	50.0920000000000	1.74666666666667	10.7553333333333	4.70466666666667	321.341333333333	9.35200000000000
199.482666666667	2.15933333333333	51.8386666666667	1.04800000000000	15.4600000000000	11.0886666666667	336.088666666667	8.75266666666667
201.642000000000	2.99200000000000	52.8866666666667	1.54000000000000	26.5486666666667	3.05666666666667	344.841333333333	20.9500000000000
204.634000000000	3.20133333333333	54.4266666666667	1.07866666666667	29.6053333333333	4.44866666666667	365.791333333333	18.4013333333333
207.835333333333	1.45733333333333	55.5053333333333	1.15133333333333	34.0540000000000	12.5113333333333	384.192666666667	22.5600000000000
209.292666666667	1.73600000000000	56.6566666666667	1.41133333333333	46.5653333333333	2.84333333333333	410.214000000000	8.33933333333333
211.028666666667	4.30800000000000	58.0680000000000	0.926666666666667	49.4086666666667	5.83333333333333	21.1360000000000	9.05400000000000
215.336666666667	1.24533333333333	58.9946666666667	0.922666666666667	55.2420000000000	5.60533333333333	50.7900000000000	24.4793333333333
216.582000000000	5.15600000000000	59.9173333333333	1.75933333333333	60.8473333333333	2.96666666666667	88.8333333333333	11.2240000000000
221.738000000000	2.34400000000000	61.6766666666667	1.28266666666667	63.8140000000000	2.17533333333333	110.991333333333	37.3006666666667
224.082000000000	1.60933333333333	62.9593333333333	0.947333333333333	65.9893333333333	2.85666666666667	148.292000000000	33.9880000000000
225.691333333333	1.44266666666667	63.9066666666667	0.917333333333333	70.7473333333333	2.53266666666667	186.006666666667	17.2526666666667
227.134000000000	2.21066666666667	64.8240000000000	1.12733333333333	73.2800000000000	5.29466666666667	208.369333333333	36.2626666666667
229.344666666667	1.38133333333333	65.9513333333333	1.51866666666667	78.5746666666667	8.60733333333334	252.307333333333	9.68666666666667
230.726000000000	1.54400000000000	67.4700000000000	1.06800000000000	87.1820000000000	5.66000000000000	261.994000000000	17.1486666666667
232.270000000000	3.59600000000000	68.5380000000000	1.42533333333333	92.8420000000000	10.3513333333333	279.142666666667	15.2773333333333
235.866000000000	12.1733333333333	69.9633333333333	1.49866666666667	103.193333333333	2.72400000000000	299.999333333333	15.8633333333333
248.039333333333	4.53600000000000	71.4620000000000	1.17066666666667	105.917333333333	9.82533333333333	315.862666666667	9.39800000000000
252.575333333333	3.96200000000000	72.6326666666667	6.40866666666667	115.742666666667	4.98000000000000	325.260666666667	11.2106666666667
256.537333333333	1.40866666666667	79.0413333333333	1.49333333333333	122.348666666667	6.57933333333333	336.471333333333	26.3186666666667
257.946000000000	2.88733333333333	80.5346666666667	1.79266666666667	128.928000000000	3.46600000000000	377.286000000000	7.81533333333333
260.833333333333	2.10400000000000	82.3273333333333	1.61733333333333	132.394000000000	1.94066666666667	398.166666666667	49.5360000000000
262.937333333333	3.29666666666667	83.9446666666667	1.09400000000000	134.334666666667	12.5406666666667	3.12000000000000	6.37266666666667
266.234000000000	4.56466666666667	85.0386666666667	0.940666666666667	146.875333333333	1.94466666666667	9.49266666666667	7.73666666666667
270.798666666667	2.95466666666667	85.9793333333333	1.02533333333333	148.820000000000	13.7333333333333	17.2293333333333	9.86866666666667
273.753333333333	2.49000000000000	87.0046666666667	0.961333333333333	162.553333333333	14.8686666666667	27.0980000000000	24.5046666666667
276.243333333333	1.54933333333333	0	1.10333333333333	177.422000000000	11.7886666666667	51.6026666666667	8.08800000000000
277.792666666667	2.33200000000000	1.10333333333333	0.923333333333333	189.210666666667	7.03333333333333	59.6906666666667	11.1533333333333
280.124666666667	7.03133333333333	2.02666666666667	1.62333333333333	196.244000000000	4.73333333333333	75.0300000000000	23.9446666666667
287.156000000000	3.09200000000000	3.65000000000000	0.911333333333333	200.977333333333	4.34600000000000	102.276000000000	6.94400000000000
290.248000000000	2.50400000000000	4.56133333333333	0.963333333333333	205.323333333333	3.01800000000000	109.220000000000	13.2653333333333
292.752000000000	2.87400000000000	5.52466666666667	1.07133333333333	208.341333333333	2.30133333333333	122.485333333333	6.33200000000000
295.626000000000	3.91133333333333	6.59600000000000	1.11866666666667	210.642666666667	6.53733333333333	132.953333333333	17.3960000000000
299.537333333333	2.64133333333333	7.71466666666667	2.79133333333333	217.180000000000	2.13333333333333	150.349333333333	60.7246666666667
302.178666666667	1.56000000000000	10.5060000000000	1.03466666666667	219.313333333333	1.93400000000000	211.074000000000	29.5780000000000
303.738666666667	1.50733333333333	11.5406666666667	1.11266666666667	221.247333333333	11.2866666666667	240.652000000000	13.8673333333333
305.246000000000	3.73200000000000	12.6533333333333	1.08066666666667	232.534000000000	9.81000000000000	254.519333333333	13.1066666666667
0	5.22133333333333	13.7340000000000	2.30866666666667	244.044666666667	3.49600000000000	267.626000000000	12.7400000000000
5.22133333333333	15.0226666666667	16.0426666666667	1.98666666666667	247.540666666667	11.2120000000000	280.366000000000	31.0746666666667
20.2440000000000	10.9960000000000	18.0293333333333	1.58800000000000	258.752666666667	9.52466666666667	311.440666666667	57.3600000000000
31.2400000000000	4.12266666666667	19.6173333333333	1.86000000000000	268.277333333333	4.75866666666667	368.800666666667	15.6626666666667
35.3626666666667	11.4653333333333	21.4773333333333	1.79266666666667	2.56733333333333	4.52800000000000	401.578666666667	6.87600000000000
46.8280000000000	9.31400000000000	23.2700000000000	1.93133333333333	7.09533333333333	7.82466666666667	416.336000000000	6.56800000000000
56.1420000000000	18.7533333333333	25.2013333333333	0.980666666666667	17.9940000000000	3.92533333333333	426.479333333333	8.16133333333333
74.8953333333333	7.78533333333333	26.1820000000000	3.14200000000000	24.9960000000000	19.5533333333333	434.640666666667	24.9753333333333
82.6806666666667	5.45266666666667	29.3240000000000	1.12200000000000	44.5493333333333	14.6280000000000	8.98533333333333	9.04000000000000
88.1333333333333	17.2206666666667	30.4460000000000	1.58466666666667	59.1773333333333	44.5500000000000	18.0253333333333	31.1693333333333
105.354000000000	8.57666666666667	32.0306666666667	1.06266666666667	103.727333333333	10.6120000000000	49.1946666666667	51.5800000000000
113.930666666667	4.75933333333333	33.0933333333333	1.76933333333333	114.339333333333	5.47200000000000	100.774666666667	20.3773333333333
118.690000000000	7.62866666666667	34.8626666666667	5.84600000000000	119.811333333333	10.0140000000000	138.698666666667	13.0480000000000
126.318666666667	5.72400000000000	40.7086666666667	1.71733333333333	129.825333333333	9.42200000000000	151.746666666667	7.06200000000000
132.042666666667	32.7986666666667	42.4260000000000	0.884666666666667	139.247333333333	27.1560000000000	164.542000000000	19.4726666666667
164.841333333333	29.2306666666667	43.3106666666667	1.28800000000000	166.403333333333	11.2700000000000	184.014666666667	116.539333333333
194.072000000000	23.5966666666667	44.5986666666667	2.47666666666667	177.673333333333	11.5873333333333	315.392666666667	7.38533333333333
217.668666666667	28.0006666666667	47.0753333333333	2.13600000000000	191.916000000000	3.50133333333333	4.73666666666667	16.7673333333333
245.669333333333	4.84533333333333	49.2113333333333	1.37266666666667	198.288666666667	4.95666666666667	21.5040000000000	6.76133333333333
250.514666666667	12.6446666666667	50.5840000000000	1.76266666666667	0	3.30600000000000	28.2653333333333	22.8533333333333
263.159333333333	25.0640000000000	52.3466666666667	0.972000000000000	3.30600000000000	3.64733333333333	51.1186666666667	21.5700000000000
288.223333333333	7.79600000000000	53.3186666666667	2.97000000000000	15.5820000000000	3.85333333333333	78.3913333333333	10.1120000000000
296.019333333333	10.9846666666667	56.2886666666667	1.17533333333333	19.4353333333333	3.42066666666667	94.5660000000000	10.2653333333333
307.004000000000	19.9853333333333	57.4640000000000	0.940000000000000	28.9040000000000	4.18133333333333	104.831333333333	7.78400000000000
0	16.5620000000000	58.4040000000000	1.60266666666667	33.0853333333333	5.85800000000000	115.574666666667	20.8086666666667
16.5620000000000	4.95466666666667	60.0066666666667	1.75000000000000	45.1453333333333	3.31600000000000	146.283333333333	16.6833333333333
21.5166666666667	7.00800000000000	61.7566666666667	0.912000000000000	48.4613333333333	12.8266666666667	165.817333333333	15.4340000000000
28.5246666666667	14.2940000000000	62.6686666666667	2.32666666666667	61.2880000000000	4.55200000000000	184.480666666667	9.38400000000000
42.8186666666667	6.88933333333333	64.9953333333333	1.00133333333333	65.8400000000000	4.94266666666667	197.126666666667	7.79533333333333
49.7080000000000	11.0700000000000	65.9966666666667	1.39800000000000	73.4720000000000	3.46133333333333	208.540000000000	8.46400000000000
60.7780000000000	5.65000000000000	67.3946666666667	1.58866666666667	80.1626666666667	10.5653333333333	220.130000000000	38.8793333333333
66.4280000000000	4.89600000000000	68.9833333333333	0.964666666666667	90.7280000000000	8.33600000000000	259.009333333333	18.7753333333333
71.3240000000000	4.97066666666667	69.9480000000000	1.47400000000000	99.0640000000000	8.68066666666667	291.642000000000	7.72666666666667
76.2946666666667	5.36266666666667	71.4220000000000	0.969333333333333	5.82666666666667	13.3380000000000	303.457333333333	9.98533333333333
81.6573333333333	6.03933333333333	72.3913333333333	1.96200000000000	19.1646666666667	3.65866666666667	313.442666666667	7.76600000000000
87.6966666666667	5.24533333333333	74.3533333333333	1.10800000000000	25.5786666666667	5.90200000000000	321.208666666667	7.90933333333333
92.9420000000000	11.6013333333333	75.4613333333333	3.29600000000000	34.2853333333333	3.54133333333333	337.890000000000	10.8300000000000
104.543333333333	11.1273333333333	78.7573333333333	0.893333333333333	37.8266666666667	5.08200000000000	348.720000000000	8.75800000000000
115.670666666667	4.46133333333333	79.6506666666667	1.38266666666667	42.9086666666667	4.17866666666667	363.581333333333	10.7853333333333
120.132000000000	13.6620000000000	81.0333333333333	1.01533333333333	50.0866666666667	16.8533333333333	0	8.62266666666667
133.794000000000	4.61466666666667	1.89066666666667	1.45266666666667	66.9400000000000	55.0260000000000	8.62266666666667	18.8213333333333
138.408666666667	8.36266666666667	3.34333333333333	1.63800000000000	121.966000000000	6.27266666666667	27.4440000000000	32.2960000000000
146.771333333333	6.10066666666667	4.98133333333333	0.936000000000000	128.238666666667	3.26266666666667	69.6453333333333	10.5640000000000
152.872000000000	5.82400000000000	5.91733333333333	1.20800000000000	131.501333333333	10.1660000000000	80.2093333333333	10.3933333333333
158.696000000000	20.1926666666667	7.12533333333333	0.988666666666667	141.667333333333	7.27000000000000	90.6026666666667	7.98600000000000
178.888666666667	5.07200000000000	8.11400000000000	0.948666666666667	148.937333333333	9.29800000000000	98.5886666666667	7.39933333333333
183.960666666667	4.73466666666667	9.06266666666667	1.14866666666667	158.235333333333	6.88066666666667	105.988000000000	5.86533333333333
188.695333333333	8.67266666666667	10.2113333333333	0.968000000000000	165.116000000000	4.85333333333333	111.853333333333	18.1646666666667
197.368000000000	19.6246666666667	11.1793333333333	1.27333333333333	169.969333333333	7.38333333333333	134.166666666667	20.4413333333333
216.992666666667	4.41733333333333	12.4526666666667	1.17066666666667	177.352666666667	4.01266666666667	154.608000000000	14.8946666666667
221.410000000000	6.20000000000000	13.6233333333333	2.36733333333333	187.674666666667	11.9366666666667	169.502666666667	25.0540000000000
227.610000000000	6.22066666666667	15.9906666666667	2.00800000000000	0	3.42600000000000	194.556666666667	83.5686666666667
0	3.86533333333333	17.9986666666667	0.996666666666667	3.42600000000000	6.01200000000000	12.7980000000000	18.4753333333333
3.86533333333333	25.5940000000000	18.9953333333333	1.23466666666667	9.43800000000000	10.6653333333333	31.2733333333333	7.16266666666667
29.4593333333333	10.1026666666667	20.2300000000000	0.970000000000000	20.1033333333333	4.58666666666667	38.4360000000000	13.9940000000000
39.5620000000000	12.5693333333333	21.2000000000000	1.00666666666667	24.6900000000000	3.33933333333333	52.4300000000000	37.2700000000000
52.1313333333333	4.20933333333333	22.2066666666667	1.00200000000000	28.0293333333333	23.2700000000000	89.7000000000000	51.8013333333333
56.3406666666667	12.0026666666667	23.2086666666667	1.16266666666667	51.2993333333333	3.60133333333333	141.501333333333	49.0893333333333
68.3433333333333	3.85800000000000	24.3713333333333	1.30400000000000	54.9006666666667	5.53800000000000	205.655333333333	6.33466666666667
72.2013333333333	5.14133333333333	25.6753333333333	1.25800000000000	60.4386666666667	7.40200000000000	211.990000000000	5.75333333333333
77.3426666666667	4.74400000000000	26.9333333333333	1.12333333333333	67.8406666666667	3.46733333333333	217.743333333333	15.1233333333333
82.0866666666667	4.57200000000000	28.0566666666667	1.24666666666667	71.3080000000000	2.77533333333333	4.21600000000000	7.50666666666667
86.6586666666667	4.63600000000000	29.3033333333333	0.898666666666667	71.3080000000000	13.0713333333333	19.9286666666667	6.30600000000000
91.2946666666667	9.59266666666667	30.2020000000000	2.47466666666667	84.3793333333333	10.9220000000000	26.2346666666667	9.85066666666667
100.887333333333	23.8440000000000	32.6766666666667	0.884000000000000	95.3013333333333	2.53666666666667	41.4853333333333	8.56666666666667
124.731333333333	4.45466666666667	33.5606666666667	1.86533333333333	95.3013333333333	6.28066666666667	63.0506666666667	5.67800000000000
129.186000000000	6.27666666666667	35.4260000000000	1.25933333333333	101.582000000000	2.51600000000000	72.8480000000000	8.46200000000000
135.462666666667	6.19066666666667	36.6853333333333	2.05600000000000	101.582000000000	22.6106666666667	0	4.67400000000000
141.653333333333	11.1760000000000	38.7413333333333	0.892666666666667	124.192666666667	4.84333333333333	9.57466666666667	4.61000000000000
152.829333333333	12.5260000000000	39.6340000000000	3.89866666666667	129.036000000000	11.7540000000000	14.1846666666667	4.55333333333333
165.355333333333	4.63733333333333	43.5326666666667	1.41200000000000	140.790000000000	16.8293333333333	21.8060000000000	5.89733333333333
169.992666666667	9.03066666666667	44.9446666666667	1.57200000000000	157.619333333333	15.9320000000000	27.7033333333333	4.65200000000000
179.023333333333	10.3446666666667	46.5166666666667	1.44466666666667	173.551333333333	50.1513333333333	32.3553333333333	8.49666666666667
189.368000000000	4.02733333333333	47.9613333333333	1.22533333333333	223.702666666667	3.09666666666667	40.8520000000000	13.0360000000000
193.395333333333	6.62466666666667	49.1866666666667	1.22200000000000	226.799333333333	8.78866666666667	53.8880000000000	7.63066666666667
200.020000000000	13.7460000000000	50.4086666666667	1.62466666666667	235.588000000000	3.21800000000000	61.5186666666667	8.80733333333333
213.766000000000	10.5666666666667	52.0333333333333	1.49466666666667	238.806000000000	3.31800000000000	70.3260000000000	37.0193333333333
224.332666666667	4.77533333333333	53.5280000000000	1.08333333333333	242.124000000000	19.5706666666667	107.345333333333	10.7360000000000
229.108000000000	4.33266666666667	54.6113333333333	1.36733333333333	0	2.94666666666667	118.081333333333	21.6826666666667
233.440666666667	4.24733333333333	55.9786666666667	1.03200000000000	0	8.62000000000000	139.764000000000	64.7866666666667
237.688000000000	9.64400000000000	57.0106666666667	3.85800000000000	8.62000000000000	8.63400000000000	204.550666666667	14.3153333333333
247.332000000000	4.43600000000000	60.8686666666667	1.65000000000000	17.2540000000000	3.99333333333333	0	4.74266666666667
251.768000000000	7.76466666666667	62.5186666666667	1.53200000000000	21.2473333333333	23.1440000000000	4.74266666666667	8.28466666666667
259.532666666667	4.74600000000000	64.0506666666667	1.14200000000000	44.3913333333333	9.20133333333333	16.1280000000000	7.52600000000000
264.278666666667	9.48800000000000	4.58333333333333	1.85866666666667	53.5926666666667	3.78733333333333	23.6540000000000	4.69733333333333
0	2.34466666666667	6.44200000000000	5.49133333333333	57.3800000000000	10.0940000000000	31.9433333333333	7.87200000000000
2.34466666666667	1.72933333333333	11.9333333333333	3.82400000000000	67.4740000000000	8.81133333333333	56.0313333333333	7.55066666666667
4.07400000000000	2.53733333333333	15.7573333333333	1.91133333333333	76.2853333333333	2.79933333333333	65.7726666666667	15.9286666666667
6.61133333333333	3.18400000000000	17.6686666666667	1.98866666666667	76.2853333333333	5.37333333333333	81.7013333333333	8.23533333333333
9.79533333333333	6.83533333333333	19.6573333333333	4.21066666666667	81.6586666666667	6.64600000000000	89.9366666666667	12.5240000000000
16.6306666666667	1.66266666666667	23.8680000000000	1.72000000000000	88.3046666666667	12.5186666666667	102.460666666667	14.9706666666667
18.2933333333333	5.02266666666667	25.5880000000000	1.90266666666667	100.823333333333	7.78200000000000	117.431333333333	54.3973333333333
23.3160000000000	1.69733333333333	27.4906666666667	2.74733333333333	108.605333333333	14.2000000000000	177.546666666667	18.6673333333333
25.0133333333333	10.8273333333333	30.2380000000000	8.05733333333333	122.805333333333	3.33666666666667	198.414666666667	18.0266666666667
35.8406666666667	10.1313333333333	38.2953333333333	1.65466666666667	126.142000000000	14.9620000000000	219.765333333333	12.6626666666667
45.9720000000000	6.33533333333333	39.9500000000000	2.44866666666667	141.104000000000	5.96800000000000	13.1160000000000	5.41200000000000
52.3073333333333	11.2246666666667	42.3986666666667	2.85133333333333	147.072000000000	6.17933333333333	18.5280000000000	25.9626666666667
63.5320000000000	2.51000000000000	45.2500000000000	2.30333333333333	153.251333333333	2.71000000000000	51.5066666666667	11.4206666666667
66.0420000000000	4.66933333333333	47.5533333333333	1.86400000000000	153.251333333333	7.07933333333333	70.3013333333333	5.13866666666667
70.7113333333333	4.82333333333333	49.4173333333333	2.51200000000000	160.330666666667	3.25066666666667	95.2133333333333	5.70333333333333
75.5346666666667	6.05333333333333	51.9293333333333	1.51800000000000	163.581333333333	3.10000000000000	104.376000000000	8.41066666666667
81.5880000000000	3.00066666666667	53.4473333333333	2.04066666666667	166.681333333333	8.62200000000000	112.786666666667	5.66800000000000
84.5886666666667	8.74200000000000	55.4880000000000	3.23933333333333	175.303333333333	5.08466666666667	121.930666666667	4.68400000000000
93.3306666666667	5.52666666666667	58.7273333333333	3.58800000000000	180.388000000000	5.45000000000000	15.9653333333333	8.33133333333333
98.8573333333333	3.07733333333333	62.3153333333333	7.29866666666667	185.838000000000	9.56933333333333	27.6960000000000	12.3373333333333
101.934666666667	1.62466666666667	69.6140000000000	12.8506666666667	195.407333333333	3.92200000000000	40.0333333333333	53.1300000000000
103.559333333333	3.66933333333333	82.4646666666667	3.18133333333333	199.329333333333	8.71400000000000	93.1633333333333	87.6146666666667
107.228666666667	24.5546666666667	85.6460000000000	4.42066666666667	208.043333333333	17.6326666666667	180.778000000000	37.3900000000000
131.783333333333	2.62466666666667	90.0666666666667	4.51266666666667	225.676000000000	9.57133333333333	218.168000000000	20.2580000000000
134.408000000000	4.16000000000000	94.5793333333333	2.16466666666667	235.247333333333	6.02600000000000	238.426000000000	88.6560000000000
138.568000000000	1.83933333333333	96.7440000000000	6.77333333333333	241.273333333333	20.0866666666667	331.419333333333	30.5020000000000
140.407333333333	1.71200000000000	103.517333333333	10.8000000000000	261.360000000000	3.35066666666667	8.00066666666667	9.11733333333333
142.119333333333	1.62466666666667	114.317333333333	7.93133333333333	264.710666666667	2.60733333333333	17.1180000000000	12.5000000000000
143.744000000000	9.74133333333333	122.248666666667	3.05266666666667	264.710666666667	4.27066666666667	34.8166666666667	16.7646666666667
153.485333333333	6.01800000000000	125.301333333333	23.3986666666667	268.981333333333	4.53533333333333	64.1873333333333	7.91666666666667
159.503333333333	2.29066666666667	148.700000000000	10.2613333333333	273.516666666667	13.9506666666667	72.1040000000000	12.1586666666667
161.794000000000	3.99866666666667	158.961333333333	2.07133333333333	287.467333333333	12.9560000000000	88.7620000000000	13.4846666666667
165.792666666667	2.66666666666667	161.032666666667	2.71733333333333	300.423333333333	3.02466666666667	116.912000000000	9.02733333333333
168.459333333333	2.66333333333333	163.750000000000	3.48000000000000	303.448000000000	5.06800000000000	132.356000000000	7.84866666666667
171.122666666667	3.81866666666667	167.230000000000	1.88266666666667	308.516000000000	11.7600000000000	144.458000000000	8.61200000000000
174.941333333333	1.80200000000000	169.112666666667	1.94466666666667	320.276000000000	2.71133333333333	153.070000000000	12.7793333333333
0	2.17666666666667	171.057333333333	4.30733333333333	320.276000000000	3.79000000000000	165.849333333333	10.3140000000000
2.17666666666667	3.79733333333333	175.364666666667	3.69466666666667	324.066000000000	2.59666666666667	182.305333333333	17.3486666666667
5.97400000000000	1.61800000000000	179.059333333333	1.58533333333333	324.066000000000	6.45266666666667	7.92266666666667	15.7080000000000
7.59200000000000	3.00933333333333	180.644666666667	3.26866666666667	330.518666666667	13.8660000000000	23.6306666666667	11.9300000000000
10.6013333333333	4.82600000000000	183.913333333333	2.18066666666667	0	2.56133333333333	35.5606666666667	18.0053333333333
15.4273333333333	7.18200000000000	186.094000000000	10.1000000000000	0	3.41133333333333	53.5660000000000	39.7240000000000
22.6093333333333	1.76933333333333	196.194000000000	8.98866666666667	3.41133333333333	5.97666666666667	96.8273333333333	8.51333333333333
24.3786666666667	4.40133333333333	205.182666666667	2.34133333333333	9.38800000000000	3.70800000000000	111.972666666667	7.70600000000000
28.7800000000000	9.47600000000000	207.524000000000	3.21133333333333	13.0960000000000	3.80533333333333	129.284000000000	8.44266666666667
38.2560000000000	2.87533333333333	210.735333333333	1.55133333333333	16.9013333333333	2.51666666666667	137.726666666667	9.86133333333333
41.1313333333333	1.66333333333333	212.286666666667	2.69733333333333	16.9013333333333	3.08600000000000	147.588000000000	29.8000000000000
42.7946666666667	2.16066666666667	214.984000000000	7.31600000000000	19.9873333333333	10.4860000000000	177.388000000000	23.7413333333333
44.9553333333333	2.41933333333333	222.300000000000	16.0213333333333	30.4733333333333	8.10000000000000	4.18733333333333	78.4740000000000
47.3746666666667	3.21933333333333	238.321333333333	4.92866666666667	38.5733333333333	8.79600000000000	82.6613333333333	8.87333333333333
50.5940000000000	2.62000000000000	243.250000000000	13.0273333333333	47.3693333333333	9.23866666666667	91.5346666666667	14.3046666666667
53.2140000000000	3.63000000000000	256.277333333333	5.55666666666667	56.6080000000000	6.80200000000000	105.839333333333	31.2866666666667
56.8440000000000	3.22533333333333	261.834000000000	2.71866666666667	63.4100000000000	23.2106666666667	137.126000000000	62.6453333333333
60.0693333333333	2.03933333333333	264.552666666667	2.56866666666667	86.6206666666667	2.93933333333333	199.771333333333	8.34266666666667
62.1086666666667	4.02066666666667	267.121333333333	2.47933333333333	86.6206666666667	5.56933333333333	208.114000000000	95.1793333333333
66.1293333333333	1.64266666666667	269.600666666667	12.3353333333333	92.1900000000000	5.85466666666667	303.293333333333	87.9413333333333
67.7720000000000	3.57266666666667	281.936000000000	2.39800000000000	98.0446666666667	14.3680000000000	401.699333333333	8.13733333333333
71.3446666666667	2.46200000000000	284.334000000000	2.75933333333333	112.412666666667	10.7346666666667	0	12.7600000000000
73.8066666666667	2.81866666666667	287.093333333333	4.24733333333333	123.147333333333	12.0580000000000	12.7600000000000	14.9033333333333
76.6253333333333	1.73800000000000	291.340666666667	4.61800000000000	135.205333333333	2.88733333333333	27.6633333333333	63.5353333333333
78.3633333333333	17.1400000000000	295.958666666667	1.70866666666667	135.205333333333	5.10333333333333	91.1986666666667	6.34466666666667
95.5033333333333	6.50400000000000	297.667333333333	5.15200000000000	140.308666666667	4.47666666666667	97.5433333333333	7.99266666666667
102.007333333333	1.93400000000000	302.819333333333	4.53866666666667	144.785333333333	14.5526666666667	105.536000000000	6.67866666666667
103.941333333333	2.83266666666667	307.358000000000	2.02066666666667	159.338000000000	8.82133333333333	112.214666666667	34.9433333333333
106.774000000000	5.29133333333333	309.378666666667	2.16866666666667	168.159333333333	3.81800000000000	147.158000000000	9.72866666666667
112.065333333333	2.50866666666667	0	2.67866666666667	171.977333333333	8.38333333333333	161.497333333333	28.5566666666667
114.574000000000	1.74866666666667	2.67866666666667	1.68533333333333	180.360666666667	4.81733333333333	190.054000000000	27.4026666666667
116.322666666667	1.69666666666667	4.36400000000000	2.16133333333333	185.178000000000	19.1633333333333	217.456666666667	14.9713333333333
118.019333333333	1.82600000000000	6.52533333333333	2.37200000000000	204.341333333333	3.48533333333333	0	7.91066666666667
119.845333333333	2.99800000000000	8.89733333333333	5.74533333333333	207.826666666667	18.9473333333333	7.91066666666667	8.38400000000000
122.843333333333	2.49200000000000	14.6426666666667	1.80533333333333	226.774000000000	18.0466666666667	16.2946666666667	29.3213333333333
0	3.92066666666667	16.4480000000000	5.25600000000000	244.820666666667	3.60066666666667	45.6160000000000	13.9320000000000
3.92066666666667	8.18200000000000	21.7040000000000	2.34066666666667	248.421333333333	4.37466666666667	59.5480000000000	10.5960000000000
12.1026666666667	5.53933333333333	24.0446666666667	1.65600000000000	252.796000000000	7.48133333333333	79.6433333333334	8.98800000000000
17.6420000000000	2.00400000000000	25.7006666666667	5.12333333333333	260.277333333333	13.3206666666667	88.6313333333333	50.7946666666667
19.6460000000000	2.21200000000000	30.8240000000000	3.89933333333333	273.598000000000	4.75333333333333	139.426000000000	17.7813333333333
21.8580000000000	4.46933333333333	34.7233333333333	2.99400000000000	278.351333333333	11.2546666666667	157.207333333333	18.8093333333333
26.3273333333333	3.37333333333333	37.7173333333333	3.13800000000000	289.606000000000	19.7100000000000	176.016666666667	26.9640000000000
29.7006666666667	3.60933333333333	40.8553333333333	2.50200000000000	0	3.67066666666667	207.225333333333	7.63666666666667
33.3100000000000	3.79133333333333	43.3573333333333	4.20200000000000	3.67066666666667	6.37866666666667	219.964666666667	10.3333333333333
37.1013333333333	11.1800000000000	47.5593333333333	3.13933333333333	10.0493333333333	14.9126666666667	235.963333333333	5.69800000000000
48.2813333333333	3.09533333333333	50.6986666666667	1.86400000000000	24.9620000000000	2.66066666666667	0	5.62266666666667
51.3766666666667	1.83533333333333	52.5626666666667	3.04266666666667	24.9620000000000	10.7940000000000	5.62266666666667	4.53733333333333
53.2120000000000	3.36466666666667	55.6053333333333	4.39933333333333	35.7560000000000	5.42933333333333	13.5213333333333	21.3340000000000
56.5766666666667	4.33933333333333	60.0046666666667	11.5646666666667	41.1853333333333	2.53800000000000	34.8553333333333	38.4293333333333
60.9160000000000	3.40733333333333	71.5693333333333	3.28800000000000	41.1853333333333	3.78466666666667	73.2846666666667	101.572666666667
64.3233333333333	1.79333333333333	74.8573333333333	1.79866666666667	44.9700000000000	2.50133333333333	174.857333333333	14.8580000000000
66.1166666666667	1.97666666666667	76.6560000000000	6.51133333333333	44.9700000000000	2.16466666666667	189.715333333333	15.3740000000000
68.0933333333333	6.29533333333333	83.1673333333333	2.62133333333333	44.9700000000000	10.5300000000000	205.089333333333	6.15666666666667
74.3886666666667	7.05600000000000	85.7886666666667	7.97066666666667	55.5000000000000	7.00866666666667	214.963333333333	4.80666666666667
81.4446666666667	5.24866666666667	93.7593333333333	8.74133333333333	62.5086666666667	3.21266666666667	223.904666666667	5.90666666666667
86.6933333333333	2.34533333333333	102.500666666667	5.55200000000000	65.7213333333333	27.7033333333333	234.144000000000	5.66266666666667
89.0386666666667	11.2360000000000	108.052666666667	1.95733333333333	93.4246666666667	2.27000000000000	239.806666666667	12.1220000000000
100.274666666667	3.80066666666667	110.010000000000	1.74333333333333	93.4246666666667	2.38333333333333	251.928666666667	20.0233333333333
104.075333333333	1.94133333333333	111.753333333333	4.52733333333333	93.4246666666667	2.21533333333333	271.952000000000	12.9020000000000
106.016666666667	3.75666666666667	116.280666666667	2.01800000000000	93.4246666666667	5.93533333333333	284.854000000000	40.4000000000000
109.773333333333	11.0546666666667	118.298666666667	2.91800000000000	99.3600000000000	4	325.254000000000	17.1953333333333
120.828000000000	7.76333333333333	121.216666666667	2.20266666666667	103.360000000000	2.91466666666667	342.449333333333	13.3253333333333
128.591333333333	2.53200000000000	123.419333333333	4.23666666666667	106.274666666667	11.5913333333333	372.022000000000	4.43933333333333
131.123333333333	1.80066666666667	127.656000000000	10.9400000000000	117.866000000000	7.60000000000000	376.461333333333	5.78600000000000
132.924000000000	2.66600000000000	138.596000000000	3.30666666666667	125.466000000000	3.01000000000000	382.247333333333	11.6606666666667
135.590000000000	1.72466666666667	141.902666666667	2.13000000000000	128.476000000000	2.31733333333333	0	22.0906666666667
137.314666666667	9.77800000000000	144.032666666667	7.88266666666667	128.476000000000	8.53400000000000	22.0906666666667	79.1826666666667
147.092666666667	1.98933333333333	151.915333333333	8.73400000000000	137.010000000000	7.63933333333333	101.273333333333	56.0826666666667
149.082000000000	3.11600000000000	160.649333333333	4.66533333333333	144.649333333333	2.54000000000000	157.356000000000	13.8373333333333
152.198000000000	7.56200000000000	165.314666666667	2.54066666666667	144.649333333333	3.67400000000000	171.193333333333	41.9353333333333
159.760000000000	4.66400000000000	167.855333333333	6.34066666666667	148.323333333333	5.21533333333333	213.128666666667	15.1200000000000
164.424000000000	2.08066666666667	174.196000000000	1.73666666666667	153.538666666667	3.01000000000000	228.248666666667	9.46133333333333
166.504666666667	6.21933333333333	175.932666666667	3.68533333333333	156.548666666667	5.70200000000000	237.710000000000	6.19133333333333
172.724000000000	1.64066666666667	179.618000000000	5.03066666666667	162.250666666667	25.5826666666667	243.901333333333	4.87800000000000
174.364666666667	2.49933333333333	184.648666666667	2.20333333333333	187.833333333333	10.2200000000000	248.779333333333	12.7900000000000
0	10.0220000000000	186.852000000000	4.60800000000000	198.053333333333	2.85066666666667	264.237333333333	81.4360000000000
10.0220000000000	2.57333333333333	191.460000000000	4.48666666666667	200.904000000000	3.18266666666667	345.673333333333	34.6166666666667
12.5953333333333	4.38466666666667	195.946666666667	5.38800000000000	204.086666666667	8.94600000000000	380.290000000000	13.2573333333333
16.9800000000000	3.91733333333333	201.334666666667	3.01533333333333	213.032666666667	6.39666666666667	3.01666666666667	23.2380000000000
20.8973333333333	3.99733333333333	204.350000000000	3.69866666666667	219.429333333333	2.20733333333333	38.0333333333333	27.2480000000000
24.8946666666667	3.79533333333333	208.048666666667	3.57533333333333	219.429333333333	8.33200000000000	65.2813333333333	46.9073333333333
28.6900000000000	5.25866666666667	211.624000000000	1.56866666666667	0	7.22866666666667	112.188666666667	56.0420000000000
33.9486666666667	5.16066666666667	213.192666666667	4.77066666666667	7.22866666666667	3.08600000000000	168.230666666667	62.4766666666667
39.1093333333333	5.64066666666667	217.963333333333	2.20066666666667	10.3146666666667	14.7486666666667	233.483333333333	6.77400000000000
44.7500000000000	4.69800000000000	220.164000000000	1.69466666666667	25.0633333333333	2.24266666666667	247.924000000000	4.80333333333333
49.4480000000000	10.8033333333333	221.858666666667	4.90266666666667	25.0633333333333	6.78733333333333	252.727333333333	18.9113333333333
60.2513333333333	3.73266666666667	226.761333333333	1.71133333333333	31.8506666666667	3.14600000000000	0	2.17933333333333
63.9840000000000	2.82133333333333	228.472666666667	2.29866666666667	34.9966666666667	4.63466666666667	3.64333333333333	1.97933333333333
66.8053333333333	5.39066666666667	0	1.69400000000000	39.6313333333333	3.74400000000000	7.25266666666667	2.57733333333333
72.1960000000000	2.66133333333333	1.69400000000000	1.78600000000000	43.3753333333333	10.2793333333333	12.9513333333333	10.5193333333333
74.8573333333333	4.07733333333333	3.48000000000000	1.75400000000000	53.6546666666667	7.23933333333333	23.4706666666667	2.35066666666667
78.9346666666667	8.32333333333333	5.23400000000000	3.88133333333333	60.8940000000000	5.38066666666667	25.8213333333333	2.21866666666667
87.2580000000000	6.66666666666667	9.11533333333333	3.38466666666667	66.2746666666667	2.53333333333333	28.0400000000000	3.14666666666667
93.9246666666667	16.0800000000000	12.5000000000000	3.51466666666667	66.2746666666667	6.84000000000000	32.7613333333333	3.77600000000000
110.004666666667	5.45533333333333	16.0146666666667	4.68733333333333	73.1146666666667	6.02866666666667	38.2500000000000	4.79066666666667
115.460000000000	3.29000000000000	20.7020000000000	1.71866666666667	79.1433333333334	12.9120000000000	43.0406666666667	2.60800000000000
118.750000000000	3.15066666666667	22.4206666666667	2.06800000000000	92.0553333333333	8.65933333333333	45.6486666666667	2.05466666666667
121.900666666667	6.79200000000000	24.4886666666667	2.15133333333333	100.714666666667	4.06533333333333	47.7033333333333	5.23133333333333
128.692666666667	22.8426666666667	26.6400000000000	1.96666666666667	104.780000000000	2.29400000000000	52.9346666666667	3.76733333333333
151.535333333333	4.41866666666667	28.6066666666667	1.69866666666667	104.780000000000	8.12466666666667	56.7020000000000	3.01200000000000
155.954000000000	2.62800000000000	30.3053333333333	2.38266666666667	112.904666666667	32.0426666666667	61.4220000000000	2.15266666666667
158.582000000000	5.68066666666667	32.6880000000000	7.17400000000000	144.947333333333	27.1973333333333	63.5746666666667	6.08733333333333
164.262666666667	3.68866666666667	39.8620000000000	1.62866666666667	172.144666666667	5.45466666666667	69.6620000000000	3.12866666666667
167.951333333333	3.52866666666667	41.4906666666667	1.60933333333333	177.599333333333	7.60200000000000	72.7906666666667	7.46333333333333
171.480000000000	3.91666666666667	43.1000000000000	6.26933333333333	185.201333333333	5.20533333333333	81.9106666666667	12.9813333333333
175.396666666667	11.6600000000000	49.3693333333333	4.35133333333333	190.406666666667	8.20800000000000	94.8920000000000	10.0660000000000
187.056666666667	8.46466666666667	53.7206666666667	3.81066666666667	198.614666666667	4.76133333333333	104.958000000000	9.59933333333333
195.521333333333	3.94600000000000	57.5313333333333	2.00666666666667	203.376000000000	16.8760000000000	114.557333333333	20.0426666666667
199.467333333333	2.96933333333333	59.5380000000000	17.3633333333333	220.252000000000	21.1660000000000	134.600000000000	1.77400000000000
202.436666666667	2.78133333333333	76.9013333333333	4.24866666666667	241.418000000000	2.88666666666667	136.374000000000	21.9893333333333
205.218000000000	9.06733333333333	81.1500000000000	7.49666666666667	244.304666666667	15.2506666666667	158.363333333333	7.88933333333333
0	9.01600000000000	88.6466666666667	3.14133333333333	259.555333333333	2.53266666666667	166.252666666667	1.89533333333333
9.01600000000000	2.76266666666667	91.7880000000000	3.30333333333333	259.555333333333	5.60133333333333	168.148000000000	10.1560000000000
11.7786666666667	7.17800000000000	95.0913333333333	2.97600000000000	265.156666666667	26.0786666666667	178.304000000000	1.80133333333333
18.9566666666667	4.95333333333333	98.0673333333333	2.16266666666667	291.235333333333	2.68866666666667	180.105333333333	3.54200000000000
23.9100000000000	3.05000000000000	100.230000000000	2.52400000000000	291.235333333333	3.55533333333333	183.647333333333	2.99066666666667
26.9600000000000	3.60466666666667	102.754000000000	4.81400000000000	294.790666666667	2.19933333333333	0	2.09000000000000
30.5646666666667	2.88266666666667	107.568000000000	1.86600000000000	294.790666666667	4.72666666666667	3.72133333333333	2.24600000000000
33.4473333333333	7.01466666666667	109.434000000000	8.53466666666667	0	2.64133333333333	5.96733333333333	6.66333333333333
40.4620000000000	4.22066666666667	117.968666666667	5.58866666666667	0	5.19933333333333	12.6306666666667	2.68333333333333
44.6826666666667	30.3000000000000	123.557333333333	2.75333333333333	5.19933333333333	3.89200000000000	15.3140000000000	1.79533333333333
74.9826666666667	2.78733333333333	126.310666666667	6.40400000000000	9.09133333333333	6.01466666666667	18.5246666666667	7.43200000000000
77.7700000000000	3.20466666666667	132.714666666667	2.12533333333333	15.1060000000000	7.66666666666667	27.6833333333333	5.06400000000000
80.9746666666667	3.91533333333333	134.840000000000	13.6500000000000	22.7726666666667	8.33600000000000	32.7473333333333	14.7046666666667
84.8900000000000	29.6713333333333	148.490000000000	3.39933333333333	31.1086666666667	7.83800000000000	47.4520000000000	2.92466666666667
114.561333333333	10.9733333333333	151.889333333333	2.01733333333333	38.9466666666667	5.99466666666667	50.3766666666667	2.12066666666667
125.534666666667	6.40133333333333	153.906666666667	11.6426666666667	44.9413333333333	2.86200000000000	52.4973333333333	1.93600000000000
131.936000000000	6.07333333333333	165.549333333333	2.22666666666667	47.8033333333333	3.60200000000000	55.9026666666667	6.53733333333333
138.009333333333	4.38733333333333	167.776000000000	2.10133333333333	51.4053333333333	8.56266666666667	62.4400000000000	4.76000000000000
0	30.5886666666667	169.877333333333	4.34733333333333	59.9680000000000	4.76466666666667	67.2000000000000	4.32666666666667
30.5886666666667	3.60600000000000	174.224666666667	1.91600000000000	64.7326666666667	2.73733333333333	71.5266666666667	4.10466666666667
34.1946666666667	10.1720000000000	0	9.02800000000000	64.7326666666667	2.36933333333333	78.9186666666667	4.06933333333333
44.3666666666667	9.08000000000000	9.02800000000000	5.88800000000000	64.7326666666667	3.63733333333333	82.9880000000000	1.98666666666667
53.4466666666667	3.30866666666667	14.9160000000000	3.19466666666667	68.3700000000000	2.30333333333333	86.5480000000000	1.90933333333333
56.7553333333333	16.3973333333333	18.1106666666667	3.35000000000000	68.3700000000000	7.05066666666667	88.4573333333333	6.74933333333333
73.1526666666667	6.35066666666667	21.4606666666667	14.2493333333333	75.4206666666667	6.22200000000000	96.7940000000000	5.44200000000000
79.5033333333333	12.8613333333333	35.7100000000000	7.11200000000000	81.6426666666667	5.77933333333333	103.659333333333	4.45200000000000
92.3646666666667	2.69800000000000	42.8220000000000	6.77266666666667	87.4220000000000	7.70333333333333	112.628666666667	3.02066666666667
95.0626666666667	5.36733333333333	49.5946666666667	4.58066666666667	95.1253333333333	28.7020000000000	115.649333333333	3.28866666666667
100.430000000000	5.75600000000000	54.1753333333333	6.69800000000000	123.827333333333	2.95533333333333	118.938000000000	2.58533333333333
106.186000000000	4.27866666666667	60.8733333333333	7.61466666666667	126.782666666667	2.20066666666667	122.959333333333	2.95133333333333
110.464666666667	11.9166666666667	68.4880000000000	5.29466666666667	126.782666666667	2.53933333333333	125.910666666667	27.8246666666667
122.381333333333	4.64866666666667	73.7826666666667	3.49333333333333	126.782666666667	6.51000000000000	153.735333333333	7.30600000000000
127.030000000000	2.71133333333333	77.2760000000000	5.69666666666667	133.292666666667	4.17600000000000	161.041333333333	3.00533333333333
129.741333333333	3.75066666666667	82.9726666666667	7.72866666666667	137.468666666667	8.51733333333333	164.046666666667	4.33000000000000
133.492000000000	4.27666666666667	90.7013333333333	11.9120000000000	145.986000000000	2.12400000000000	171.399333333333	7.62466666666667
137.768666666667	7.42933333333333	102.613333333333	6.84266666666667	145.986000000000	6.40000000000000	179.024000000000	6.29066666666667
145.198000000000	11.2753333333333	109.456000000000	10.0340000000000	152.386000000000	4.78933333333333	185.314666666667	4.73333333333333
156.473333333333	5.45000000000000	119.490000000000	11.9233333333333	157.175333333333	8.64933333333334	190.048000000000	11.3166666666667
161.923333333333	13.1140000000000	131.413333333333	5.46400000000000	165.824666666667	20.2586666666667	201.364666666667	35.5300000000000
175.037333333333	13.0026666666667	136.877333333333	2.98533333333333	186.083333333333	3.49466666666667	236.894666666667	5.42133333333333
188.040000000000	2.76400000000000	139.862666666667	9.43266666666667	189.578000000000	6.20666666666667	242.316000000000	4.54666666666667
190.804000000000	3.40333333333333	149.295333333333	2.74333333333333	195.784666666667	2.49866666666667	246.862666666667	3.24066666666667
194.207333333333	3.78533333333333	152.038666666667	2.95466666666667	195.784666666667	3.79400000000000	250.103333333333	6.26533333333333
197.992666666667	5.99533333333333	154.993333333333	4.71200000000000	199.578666666667	9.05933333333333	1.41533333333333	2.78733333333333
0	4.78266666666667	159.705333333333	5.28666666666667	208.638000000000	2.35733333333333	5.69133333333333	3.11266666666667
4.78266666666667	3.34733333333333	164.992000000000	6.62400000000000	208.638000000000	2.92000000000000	11.8766666666667	3.19466666666667
8.13000000000000	3.78866666666667	171.616000000000	8.46800000000000	211.558000000000	5.31600000000000	15.0713333333333	5.76533333333333
11.9186666666667	4.51333333333333	180.084000000000	23.4953333333333	216.874000000000	3.78533333333333	20.8366666666667	1.75600000000000
16.4320000000000	5.56466666666667	203.579333333333	3.30666666666667	220.659333333333	28.5386666666667	25.9733333333333	3.73733333333333
21.9966666666667	6.33266666666667	206.886000000000	5.24066666666667	249.198000000000	3.26200000000000	29.7106666666667	17.5820000000000
28.3293333333333	3.65133333333333	212.126666666667	5.58533333333333	252.460000000000	9.69666666666667	48.8173333333333	2.24866666666667
31.9806666666667	20.0506666666667	217.712000000000	3.48600000000000	262.156666666667	4.81466666666667	52.5140000000000	12.0560000000000
52.0313333333333	5.84800000000000	221.198000000000	5.67533333333333	266.971333333333	8.22866666666667	64.5700000000000	6.26666666666667
57.8793333333333	18.2980000000000	226.873333333333	23.2380000000000	275.200000000000	5.50866666666667	72.3293333333333	9.07800000000000
76.1773333333333	7.38200000000000	250.111333333333	3.37866666666667	280.708666666667	2.68266666666667	81.4073333333333	5.87933333333333
83.5593333333333	3.36533333333333	253.490000000000	4.44466666666667	280.708666666667	3.28200000000000	87.2866666666667	2.48666666666667
86.9246666666667	12.0060000000000	257.934666666667	3.87933333333333	283.990666666667	8.95066666666667	89.7733333333333	10.4893333333333
98.9306666666667	5.19333333333333	261.814000000000	9.79400000000000	292.941333333333	4.58066666666667	105.050666666667	4.54133333333333
104.124000000000	6.60733333333333	271.608000000000	4.67266666666667	297.522000000000	26.4493333333333	109.592000000000	2.07333333333333
110.731333333333	3.90866666666667	276.280666666667	18.2880000000000	0	3.14600000000000	111.665333333333	2.72533333333333
114.640000000000	14.4920000000000	294.568666666667	3.29133333333333	3.14600000000000	5.80666666666667	114.390666666667	3.95000000000000
129.132000000000	3.58466666666667	297.860000000000	3.26266666666667	8.95266666666667	3.06466666666667	118.340666666667	2.73733333333333
132.716666666667	17.6060000000000	301.122666666667	5.61866666666667	12.0173333333333	6.97666666666667	121.078000000000	3.33800000000000
150.322666666667	5.12000000000000	4.71733333333333	4.20133333333333	18.9940000000000	2.80866666666667	124.416000000000	3.49200000000000
155.442666666667	5.82800000000000	8.91866666666667	2.91933333333333	21.8026666666667	45.9926666666667	127.908000000000	2.28933333333333
161.270666666667	3.38133333333333	11.8380000000000	3.33466666666667	67.7953333333333	2.81333333333333	0	10.5720000000000
164.652000000000	4.09133333333333	15.1726666666667	9.62666666666667	70.6086666666667	2.82200000000000	19.3400000000000	154.981333333333
168.743333333333	12.6220000000000	24.7993333333333	3.58000000000000	73.4306666666667	4.80133333333333	174.321333333333	19.6926666666667
181.365333333333	4.80600000000000	28.3793333333333	5.64666666666667	78.2320000000000	2.87400000000000	194.014000000000	9.94400000000000
186.171333333333	5.54266666666667	34.0260000000000	3.44733333333333	81.1060000000000	2.77066666666667	211.363333333333	44.8393333333333
191.714000000000	3.36800000000000	37.4733333333333	4.82933333333333	83.8766666666667	4.21600000000000	256.202666666667	41.8900000000000
195.082000000000	6.41533333333333	42.3026666666667	3.91666666666667	88.0926666666667	8.39866666666667	298.092666666667	27.6806666666667
201.497333333333	3.58733333333333	46.2193333333333	6.39333333333333	96.4913333333333	5.96200000000000	325.773333333333	15.6760000000000
205.084666666667	6.26666666666667	52.6126666666667	3.84466666666667	105.128000000000	5.42733333333333	0	74.2713333333333
211.351333333333	3.65533333333333	56.4573333333333	4.17333333333333	110.555333333333	8.28933333333333	74.2713333333333	16.7340000000000
0	4.85800000000000	60.6306666666667	2.94933333333333	118.844666666667	3.79266666666667	91.0053333333333	9.13266666666667
4.85800000000000	3.98066666666667	63.5800000000000	8.72600000000000	122.637333333333	7.45733333333333	100.138000000000	41.7900000000000
8.83866666666667	21.3646666666667	72.3060000000000	2.74600000000000	130.094666666667	2.82333333333333	141.928000000000	195.156000000000
30.2033333333333	5.05400000000000	75.0520000000000	4.31066666666667	132.918000000000	3.13333333333333	337.084000000000	24.7106666666667
35.2573333333333	11.5613333333333	79.3626666666667	2.88866666666667	136.051333333333	7.48466666666667	0	11.8660000000000
46.8186666666667	3.07600000000000	82.2513333333333	4.57733333333333	143.536000000000	5.09066666666667	11.8660000000000	45.2806666666667
49.8946666666667	6.47533333333333	86.8286666666667	7.48400000000000	148.626666666667	5.74400000000000	57.1466666666667	37.5660000000000
56.3700000000000	5.82466666666667	94.3126666666667	3.04200000000000	154.370666666667	4.38400000000000	94.7126666666667	8.86400000000000
62.1946666666667	20.9026666666667	97.3546666666667	3.94866666666667	158.754666666667	2.85733333333333	103.576666666667	36.6760000000000
83.0973333333333	4.12066666666667	101.303333333333	3.58333333333333	161.612000000000	13.4320000000000	140.252666666667	17.4533333333333
87.2180000000000	3.91466666666667	104.886666666667	3.58266666666667	175.044000000000	3.84800000000000	157.706000000000	17.3133333333333
91.1326666666667	3.81000000000000	108.469333333333	5.47666666666667	178.892000000000	5.83800000000000	183.826666666667	10.1640000000000
94.9426666666667	7.30466666666667	113.946000000000	4.36000000000000	184.730000000000	6.31866666666667	193.990666666667	17.2033333333333
102.247333333333	8.11866666666667	118.306000000000	7.34800000000000	191.048666666667	4.56133333333333	227.257333333333	9.06466666666667
110.366000000000	4.16000000000000	125.654000000000	4.33600000000000	195.610000000000	16.0933333333333	25.6360000000000	8.91200000000000
114.526000000000	6.97933333333333	129.990000000000	2.90333333333333	0	5.16666666666667	42.6060000000000	9.54733333333333
121.505333333333	3.48066666666667	132.893333333333	3.04866666666667	5.16666666666667	7.53066666666667	72.9493333333333	18.8913333333333
124.986000000000	4.90600000000000	135.942000000000	4.48666666666667	12.6973333333333	19.2420000000000	91.8406666666667	54.6033333333333
129.892000000000	4.05400000000000	140.428666666667	2.78000000000000	31.9393333333333	6.09000000000000	146.444000000000	70.4813333333333
133.946000000000	4.20466666666667	143.208666666667	5.62466666666667	38.0293333333333	8.61533333333333	216.925333333333	18.5986666666667
138.150666666667	3.77800000000000	148.833333333333	3.50933333333333	51.8013333333333	3.21266666666667	235.524000000000	25.9286666666667
141.928666666667	7.63666666666667	0	5.35800000000000	55.0140000000000	7.10266666666667	261.452666666667	25.8400000000000
149.565333333333	2.98533333333333	5.35800000000000	6.00466666666667	62.1166666666667	2.86066666666667	292.721333333333	11.1673333333333
152.550666666667	11.7520000000000	11.3626666666667	3.32733333333333	64.9773333333333	3.91666666666667	309.578000000000	11.0033333333333
164.302666666667	4.65533333333333	14.6900000000000	14.8266666666667	68.8940000000000	2.93866666666667	339.866000000000	13.3700000000000
0	3.94333333333333	29.5166666666667	8.19133333333333	74.3126666666667	6.61800000000000	34.7060000000000	12.9600000000000
3.94333333333333	28.5720000000000	37.7080000000000	2.95400000000000	80.9306666666667	11.5113333333333	47.6660000000000	13.0660000000000
32.5153333333333	5.91533333333333	40.6620000000000	2.92866666666667	92.4420000000000	16.2146666666667	60.7320000000000	9.44533333333333
38.4306666666667	3.72200000000000	43.5906666666667	4.08800000000000	108.656666666667	22.4546666666667	70.1773333333333	8.60466666666667
42.1526666666667	4.80000000000000	47.6786666666667	22.7646666666667	131.111333333333	6.53066666666667	78.7820000000000	25.5900000000000
46.9526666666667	17.7853333333333	70.4433333333333	29.6066666666667	137.642000000000	7.09666666666667	104.372000000000	85.1280000000000
64.7380000000000	18.9140000000000	100.050000000000	10.6353333333333	144.738666666667	2.98866666666667	189.500000000000	70.7060000000000
83.6520000000000	5.35733333333333	110.685333333333	4.71000000000000	147.727333333333	34.8380000000000	260.206000000000	14.1080000000000
89.0093333333333	4.63400000000000	115.395333333333	3.87066666666667	187.779333333333	6.22733333333333	274.314000000000	9.16933333333333
93.6433333333334	5.78066666666667	119.266000000000	6.68600000000000	194.006666666667	14.6760000000000	289.874666666667	14.4066666666667
99.4240000000000	3.07533333333333	125.952000000000	3.00600000000000	208.682666666667	17.1140000000000	304.281333333333	8.56400000000000
102.499333333333	7.01466666666667	128.958000000000	5.40866666666667	225.796666666667	2.87400000000000	0	9.24933333333333
109.514000000000	10.5453333333333	134.366666666667	3.21400000000000	228.670666666667	7.38800000000000	16.8566666666667	11.0193333333333
120.059333333333	8.11600000000000	137.580666666667	3.42266666666667	236.058666666667	2.69200000000000	60.5173333333333	8.60333333333333
128.175333333333	8.72800000000000	141.003333333333	3.68133333333333	238.750666666667	2.76533333333333	69.1206666666667	16.9180000000000
136.903333333333	13.8360000000000	144.684666666667	3.29266666666667	241.516000000000	12.8933333333333	92.4620000000000	21.7460000000000
150.739333333333	4.24266666666667	147.977333333333	5.15066666666667	254.409333333333	9.14666666666667	119.252000000000	9.13133333333333
154.982000000000	15.2580000000000	153.128000000000	5.62666666666667	263.556000000000	9.11666666666667	128.383333333333	15.8600000000000
170.240000000000	3.56200000000000	158.754666666667	3.26733333333333	0	7.06066666666667	144.243333333333	28.3886666666667
173.802000000000	6.94733333333333	162.022000000000	3.14133333333333	7.06066666666667	4.33333333333333	172.632000000000	29.2200000000000
180.749333333333	10.7060000000000	165.163333333333	8.03200000000000	11.3940000000000	4.69066666666667	3.51266666666667	6.71733333333333
191.455333333333	2.98400000000000	173.195333333333	4.16466666666667	16.0846666666667	5.14600000000000	15.9513333333333	19.4966666666667
194.439333333333	4.61400000000000	177.360000000000	3.12333333333333	21.2306666666667	7.77200000000000	35.4480000000000	7.14933333333333
199.053333333333	4.19800000000000	180.483333333333	5.22200000000000	29.0026666666667	4.55133333333333	42.5973333333333	75.3613333333333
203.251333333333	4.65000000000000	0	4.16200000000000	33.5540000000000	3.69133333333333	117.958666666667	43.6026666666667
207.901333333333	7.99866666666667	4.16200000000000	8.79466666666667	39.8826666666667	4.21600000000000	161.561333333333	80.7320000000000
215.900000000000	4.67866666666667	12.9566666666667	4.14333333333333	44.0986666666667	2.77600000000000	242.293333333333	55.8473333333333
220.578666666667	2.98600000000000	17.1000000000000	4.39400000000000	46.8746666666667	5.48466666666667	299.594000000000	81.2166666666667
223.564666666667	3.50000000000000	21.4940000000000	4.72333333333333	52.3593333333333	17.9653333333333	380.810666666667	27.0406666666667
4.58333333333333	25.4386666666667	26.2173333333333	7.47066666666667	70.3246666666667	11.6426666666667	419.119333333333	21.1413333333333
30.0220000000000	8.07000000000000	33.6880000000000	9.23933333333333	81.9673333333333	2.79800000000000	0	6.65866666666667
38.0920000000000	2.84000000000000	42.9273333333333	4.88666666666667	84.7653333333333	8.09400000000000	22.7420000000000	11.9766666666667
40.9320000000000	36.6393333333333	47.8140000000000	9.03666666666667	92.8593333333333	3.74000000000000	44.0660000000000	3.82400000000000
77.5713333333333	37.0100000000000	56.8506666666667	4.73533333333333	96.5993333333333	8.38666666666667	47.8900000000000	93.0133333333333
114.581333333333	3.66800000000000	61.5860000000000	4.15666666666667	104.986000000000	6.34266666666667	140.903333333333	67.2306666666667
118.249333333333	8.14733333333333	65.7426666666667	10.8293333333333	111.328666666667	16.9093333333333	208.134000000000	128.342000000000
126.396666666667	4.74866666666667	76.5720000000000	6.34200000000000	128.238000000000	3.05200000000000	336.476000000000	52.5573333333333
131.145333333333	11.1980000000000	82.9140000000000	8.59600000000000	131.290000000000	3.26733333333333	389.033333333333	74.1693333333333
142.343333333333	3.10600000000000	91.5100000000000	12.5100000000000	134.557333333333	5.43400000000000	463.202666666667	33.9933333333333
145.449333333333	5.83533333333333	104.020000000000	5.54066666666667	139.991333333333	4.67266666666667	13.7806666666667	7.15400000000000
151.284666666667	17.2786666666667	109.560666666667	35.1513333333333	144.664000000000	3.46800000000000	21.9880000000000	3.68200000000000
168.563333333333	9.00400000000000	144.712000000000	12.4693333333333	148.132000000000	11.3380000000000	25.6700000000000	4.84600000000000
177.567333333333	3.98800000000000	157.181333333333	11.7833333333333	159.470000000000	9.47133333333333	36.5573333333333	3.71800000000000
181.555333333333	6.41333333333333	168.964666666667	4.09600000000000	168.941333333333	6.07266666666667	54.8233333333333	42.8206666666667
187.968666666667	5.55533333333333	173.060666666667	4.72266666666667	175.014000000000	6.90133333333333	97.6440000000000	12.0400000000000
193.524000000000	27.5893333333333	177.783333333333	24.8693333333333	181.915333333333	7.72466666666667	129.699333333333	6.69600000000000
221.113333333333	5.27400000000000	202.652666666667	5.00800000000000	189.640000000000	3.14800000000000	141.729333333333	18.2646666666667
226.387333333333	8.83266666666667	207.660666666667	4.61266666666667	192.788000000000	10.8306666666667	173.724666666667	5.30600000000000
235.220000000000	20.5953333333333	212.273333333333	4.00733333333333	206.232000000000	11.1033333333333	183.984000000000	14.9666666666667
255.815333333333	3.04800000000000	0	5.35333333333333	217.335333333333	8.12800000000000	203.968666666667	17.9546666666667
258.863333333333	3.31200000000000	5.35333333333333	4.25800000000000	225.463333333333	9.33200000000000	228.834000000000	19.8133333333333
262.175333333333	3.19400000000000	9.61133333333333	6.46200000000000	234.795333333333	2.89666666666667	14.9006666666667	8.18600000000000
265.369333333333	21.6493333333333	16.0733333333333	5.23200000000000	237.692000000000	7.24933333333333	23.0866666666667	16.8900000000000
0	5.32466666666667	21.3053333333333	4.79000000000000	244.941333333333	10.9540000000000	60.2573333333333	30.9553333333333
5.32466666666667	8.48466666666667	26.0953333333333	7.89466666666667	255.895333333333	10.7326666666667	106.086000000000	7.32200000000000
13.8093333333333	2.82333333333333	33.9900000000000	12.6873333333333	266.628000000000	23.8126666666667	125.149333333333	26.5233333333333
16.6326666666667	3.18200000000000	46.6773333333333	8.55066666666667	290.440666666667	3.32533333333333	158.380666666667	29.7286666666667
19.8146666666667	2.82000000000000	55.2280000000000	4.34666666666667	293.766000000000	4.25333333333333	188.109333333333	38.7793333333333
22.6346666666667	8.16000000000000	59.5746666666667	5.01466666666667	298.019333333333	3.96800000000000	240.577333333333	8.23466666666667
30.7946666666667	20.8206666666667	64.5893333333333	6.26066666666667	301.987333333333	3.36266666666667	248.812000000000	68.9720000000000
51.6153333333333	3.33933333333333	70.8500000000000	4.19266666666667	305.350000000000	14.2566666666667	325.458000000000	9.29066666666667
54.9546666666667	10.1146666666667	75.0426666666667	14.0873333333333	319.606666666667	3.85400000000000	334.748666666667	26.0753333333333
65.0693333333333	15.6573333333333	89.1300000000000	7.76133333333333	0	2.47533333333333	364.862000000000	8.13600000000000
80.7266666666667	7.35933333333333	96.8913333333333	6.83466666666667	2.47533333333333	2.39466666666667	387.397333333333	17.7420000000000
88.0860000000000	4.12266666666667	103.726000000000	6.06800000000000	4.87000000000000	5.63800000000000	3.72200000000000	13.8060000000000
92.2086666666667	21.6693333333333	0	4.36800000000000	10.5080000000000	4.49866666666667	23.6286666666667	7.08800000000000
113.878000000000	4.02866666666667	4.36800000000000	6.89533333333333	15.0066666666667	3.23800000000000	47.3646666666667	14.4933333333333
117.906666666667	13.7620000000000	11.2633333333333	4.11266666666667	18.2446666666667	21.4920000000000	68.2340000000000	9.28266666666667
131.668666666667	6.74933333333333	15.3760000000000	5.17466666666667	39.7366666666667	5.18200000000000	106.498000000000	19.0506666666667
138.418000000000	2.81333333333333	20.5506666666667	5.62133333333333	44.9186666666667	6.81400000000000	133.945333333333	8.84400000000000
141.231333333333	4.45200000000000	26.1720000000000	4.28600000000000	51.7326666666667	3.26600000000000	163.082666666667	29.2840000000000
145.683333333333	7.52333333333333	30.4580000000000	6.00733333333333	54.9986666666667	10.7440000000000	195.222000000000	7.60600000000000
153.206666666667	8.52466666666667	36.4653333333333	4.76400000000000	65.7426666666667	2.40200000000000	202.828000000000	17.9233333333333
161.731333333333	8.46066666666667	41.2293333333333	5.54333333333333	68.1446666666667	4.87733333333333	220.751333333333	24.3620000000000
170.192000000000	14.1173333333333	46.7726666666667	15.6146666666667	73.0220000000000	4.99000000000000	245.113333333333	14.4040000000000
184.309333333333	10.3640000000000	62.3873333333333	17.3273333333333	78.0120000000000	6.07200000000000	267.348666666667	8.18066666666667
0	5.82466666666667	79.7146666666667	8.87933333333333	84.0840000000000	4.49266666666667	275.529333333333	14.1440000000000
5.82466666666667	3.14133333333333	0	3.31333333333333	88.5766666666667	2.35333333333333	291.140000000000	24.7846666666667
8.96600000000000	19.8740000000000	3.31333333333333	2.77466666666667	90.9300000000000	12.9673333333333	315.924666666667	18.8980000000000
28.8400000000000	5.51266666666667	6.08800000000000	4.47866666666667	103.897333333333	4.73133333333333	339.439333333333	8.52666666666667
34.3526666666667	4.97466666666667	10.5666666666667	3.51200000000000	108.628666666667	6.40066666666667	8.90733333333333	6.98333333333333
39.3273333333333	13.1933333333333	14.0786666666667	9.11000000000000	115.029333333333	31.0620000000000	22.3926666666667	12.8833333333333
52.5206666666667	16.2460000000000	23.1886666666667	2.48933333333333	146.091333333333	8.85533333333333	41.8886666666667	7.68800000000000
68.7666666666667	3.96466666666667	25.6780000000000	3.82733333333333	154.946666666667	10.7106666666667	70.3286666666667	14.2886666666667
72.7313333333333	22.5820000000000	29.5053333333333	2.66733333333333	165.657333333333	2.70800000000000	102.632000000000	44.2940000000000
95.3133333333333	24.6146666666667	32.1726666666667	4.34266666666667	168.365333333333	5.05466666666667	153.314000000000	24.1280000000000
119.928000000000	6.84733333333333	36.5153333333333	3.89800000000000	173.420000000000	4.56333333333333	179.367333333333	32.2226666666667
126.775333333333	4.42400000000000	40.4133333333333	6.21133333333333	177.983333333333	8.19666666666667	221.166666666667	6.72800000000000
131.199333333333	3.67866666666667	46.6246666666667	2.49533333333333	186.180000000000	2.53466666666667	227.894666666667	7.48400000000000
134.878000000000	12.5960000000000	49.1200000000000	2.37733333333333	188.714666666667	14.3260000000000	243.906666666667	7.82266666666667
147.474000000000	5.19400000000000	51.4973333333333	3.19666666666667	203.040666666667	2.33933333333333	277.796666666667	18.3026666666667
152.668000000000	3.29533333333333	54.6940000000000	3.00200000000000	205.380000000000	3.62400000000000	296.099333333333	16.2520000000000
155.963333333333	13.4406666666667	57.6960000000000	3.91666666666667	209.004000000000	2.96333333333333	2.50066666666667	3.02533333333333
169.404000000000	7.52266666666667	61.6126666666667	2.99866666666667	211.967333333333	15.7546666666667	5.52600000000000	18.6506666666667
176.926666666667	3.55000000000000	64.6113333333333	6.98200000000000	227.722000000000	4.71666666666667	24.1766666666667	3.04000000000000
180.476666666667	9.44800000000000	71.5933333333333	2.55400000000000	232.438666666667	16.6146666666667	27.2166666666667	2.92066666666667
189.924666666667	3.60000000000000	74.1473333333333	2.67266666666667	249.053333333333	2.59666666666667	30.1373333333333	5.66400000000000
193.524666666667	4.02533333333333	76.8200000000000	3.63466666666667	251.650000000000	3.33733333333333	38.3340000000000	17.6213333333333
197.550000000000	3.55866666666667	80.4546666666667	3.60000000000000	254.987333333333	17.0300000000000	55.9553333333333	5.92600000000000
201.108666666667	6.26133333333333	84.0546666666667	2.95333333333333	272.017333333333	2.40533333333333	61.8813333333333	9.00933333333333
207.370000000000	5.83200000000000	87.0080000000000	2.69866666666667	274.422666666667	5.26666666666667	70.8906666666667	3.18533333333333
213.202000000000	9.06733333333333	89.7066666666667	2.70266666666667	279.689333333333	5.77066666666667	74.0760000000000	3.19933333333333
222.269333333333	2.84533333333333	92.4093333333333	5.00066666666667	285.460000000000	2.52466666666667	77.2753333333333	3.79933333333333
225.114666666667	3.11200000000000	97.4100000000000	2.79333333333333	287.984666666667	4.23933333333333	81.0746666666667	6.33000000000000
228.226666666667	8.62333333333333	100.203333333333	8.88000000000000	292.224000000000	5.66533333333333	89.9053333333333	10.3693333333333
236.850000000000	3.18600000000000	109.083333333333	6.89866666666667	297.889333333333	5.76466666666667	100.274666666667	5.42066666666667
0	20.2706666666667	115.982000000000	2.73133333333333	303.654000000000	2.63133333333333	105.695333333333	2.79600000000000
20.2706666666667	19.2826666666667	118.713333333333	3.62666666666667	306.285333333333	3.52066666666667	113.470000000000	3.51400000000000
39.5533333333333	2.70866666666667	122.340000000000	15.3420000000000	309.806000000000	3.26466666666667	116.984000000000	5.06533333333333
42.2620000000000	2.61133333333333	137.682000000000	7.12466666666667	313.070666666667	11.5633333333333	122.049333333333	6.93800000000000
44.8733333333333	10.9033333333333	144.806666666667	3.54866666666667	0	3.95000000000000	128.987333333333	3.60666666666667
55.7766666666667	3.03133333333333	148.355333333333	2.39866666666667	3.95000000000000	4.73266666666667	132.594000000000	7.01133333333333
58.8080000000000	31.9866666666667	150.754000000000	9.73866666666667	8.68266666666667	5.08466666666667	139.605333333333	2.75600000000000
90.7946666666667	13.4040000000000	160.492666666667	13.2466666666667	13.7673333333333	5.49800000000000	0	5.32733333333333
104.198666666667	8.37533333333333	173.739333333333	2.49133333333333	19.2653333333333	2.65000000000000	5.32733333333333	2.90800000000000
112.574000000000	5.75600000000000	176.230666666667	4.57733333333333	21.9153333333333	12.8853333333333	8.23533333333333	13.6366666666667
118.330000000000	4.44133333333333	180.808000000000	2.28200000000000	34.8006666666667	2.56533333333333	21.8720000000000	10.0066666666667
122.771333333333	23.2253333333333	183.090000000000	8.31666666666667	37.3660000000000	9.76066666666667	31.8786666666667	5.18733333333333
145.996666666667	14.0380000000000	191.406666666667	2.90333333333333	47.1266666666667	4.53933333333333	37.0660000000000	4.36533333333333
160.034666666667	16.8566666666667	194.310000000000	4.95733333333333	51.6660000000000	5.17333333333333	41.4313333333333	2.73466666666667
176.891333333333	6.88466666666667	199.267333333333	9.46000000000000	56.8393333333333	5.78066666666667	44.1660000000000	3.92666666666667
183.776000000000	2.94933333333333	208.727333333333	2.42200000000000	62.6200000000000	4.07466666666667	48.0926666666667	2.77466666666667
186.725333333333	17.1980000000000	211.149333333333	6.95933333333333	66.6946666666667	5.83400000000000	50.8673333333333	4.62066666666667
203.923333333333	4.54533333333333	0	2.20600000000000	72.5286666666667	8.11866666666667	55.4880000000000	6.51466666666667
208.468666666667	3.39933333333333	2.20600000000000	2.53733333333333	80.6473333333333	10.2553333333333	66.8540000000000	4.11533333333333
211.868000000000	10.9993333333333	4.74333333333333	2.78666666666667	90.9026666666667	7.26200000000000	70.9693333333333	46.5293333333333
222.867333333333	4.86400000000000	7.53000000000000	2.76466666666667	98.1646666666667	5.77666666666667	117.498666666667	3.69400000000000
227.731333333333	7.22400000000000	10.2946666666667	2.32600000000000	103.941333333333	4.26800000000000	123.728000000000	10.2033333333333
234.955333333333	4.11533333333333	12.6206666666667	8.25733333333333	108.209333333333	4.93733333333333	133.931333333333	2.83266666666667
239.070666666667	19.2360000000000	20.8780000000000	5.06000000000000	113.146666666667	8.02666666666667	136.764000000000	4.08800000000000
258.306666666667	5.09333333333333	25.9380000000000	4.14866666666667	121.173333333333	4.21000000000000	140.852000000000	3.55333333333333
263.400000000000	14.5006666666667	30.0866666666667	3.76600000000000	125.383333333333	6.44533333333333	144.405333333333	7.93266666666667
277.900666666667	6.81466666666667	33.8526666666667	2.24066666666667	131.828666666667	2.32666666666667	152.338000000000	4.63733333333333
0	3.60333333333333	36.0933333333333	2.46733333333333	134.155333333333	12.0820000000000	156.975333333333	15.7206666666667
3.60333333333333	2.50600000000000	38.5606666666667	4.72466666666667	146.237333333333	9.83066666666667	172.696000000000	9.19466666666667
6.10933333333333	8.80533333333333	43.2853333333333	2.94866666666667	156.068000000000	3.49933333333333	181.890666666667	3.21333333333333
14.9146666666667	3.55466666666667	46.2340000000000	2.37133333333333	159.567333333333	3.56066666666667	185.104000000000	2.92666666666667
18.4693333333333	2.52400000000000	48.6053333333333	3.10333333333333	163.128000000000	11.2620000000000	188.030666666667	9.47600000000000
20.9933333333333	3.58133333333333	51.7086666666667	2.51133333333333	174.390000000000	23.7266666666667	197.506666666667	6.07733333333333
24.5746666666667	2.55133333333333	54.2200000000000	4.36466666666667	198.116666666667	10.4986666666667	203.584000000000	4.58866666666667
27.1260000000000	5.35133333333333	58.5846666666667	3.38600000000000	208.615333333333	8.84400000000000	208.172666666667	2.74600000000000
32.4773333333333	6.07200000000000	61.9706666666667	5.41200000000000	217.459333333333	3.25000000000000	0	2.61733333333333
38.5493333333333	6.30200000000000	67.3826666666667	2.21333333333333	220.709333333333	3.00266666666667	5.13400000000000	6.46400000000000
44.8513333333333	19.2420000000000	69.5960000000000	3.49200000000000	223.712000000000	5.93666666666667	13.9213333333333	20.3426666666667
64.0933333333333	5.17066666666667	73.0880000000000	3.22600000000000	229.648666666667	5.26600000000000	36.7273333333333	5.00600000000000
69.2640000000000	2.88800000000000	0	2.47066666666667	234.914666666667	8.20400000000000	41.7333333333333	4.16400000000000
72.1520000000000	15.5860000000000	2.47066666666667	2.68000000000000	243.118666666667	7.33866666666667	45.8973333333333	5.42800000000000
87.7380000000000	6.35666666666667	5.15066666666667	4.49466666666667	250.457333333333	11.9000000000000	51.3253333333333	3.67266666666667
94.0946666666667	5.21133333333333	9.64533333333333	2.46600000000000	262.357333333333	2.73733333333333	54.9980000000000	7.34333333333333
99.3060000000000	24.6546666666667	12.1113333333333	5.25733333333333	265.094666666667	4.07733333333333	64.6526666666667	14.3093333333333
123.960666666667	2.46733333333333	17.3686666666667	4.71000000000000	269.172000000000	3.08466666666667	78.9620000000000	19.8753333333333
126.428000000000	19.5173333333333	22.0786666666667	5.23466666666667	272.256666666667	4.11466666666667	98.8373333333333	3.00733333333333
145.945333333333	3.21600000000000	27.3133333333333	2.50866666666667	0	5.42533333333333	101.844666666667	16.5613333333333
149.161333333333	3.67800000000000	29.8220000000000	3.52733333333333	5.42533333333333	4.45533333333333	120.808666666667	7.17066666666667
152.839333333333	3.90600000000000	33.3493333333333	2.57000000000000	9.88066666666667	2.97266666666667	127.979333333333	2.61866666666667
156.745333333333	3.32466666666667	35.9193333333333	5.08666666666667	12.8533333333333	2.71066666666667	130.598000000000	12.2006666666667
160.070000000000	3.98000000000000	41.0060000000000	8.58533333333333	15.5640000000000	30.5720000000000	142.798666666667	9.00333333333333
164.050000000000	4.21266666666667	49.5913333333333	9.48400000000000	46.1360000000000	2.56800000000000	154.210666666667	6.12800000000000
168.262666666667	2.67133333333333	59.0753333333333	3.12666666666667	48.7040000000000	3.84866666666667	160.338666666667	8.06800000000000
170.934000000000	6.31066666666667	62.2020000000000	2.36266666666667	52.5526666666667	2.33266666666667	168.406666666667	3.79933333333333
177.244666666667	9.54400000000000	64.5646666666667	3.50533333333333	54.8853333333333	6.80666666666667	172.206000000000	7.80333333333333
186.788666666667	4.56600000000000	68.0700000000000	11.5386666666667	61.6920000000000	2.47266666666667	180.009333333333	2.84133333333333
191.354666666667	2.58066666666667	79.6086666666667	5.53200000000000	64.1646666666667	2.59466666666667	185.202666666667	2.64066666666667
193.935333333333	3.02800000000000	85.1406666666667	4.53200000000000	66.7593333333333	2.61866666666667	187.843333333333	4.21466666666667
2.70133333333333	5.79800000000000	89.6726666666667	2.35666666666667	69.3780000000000	5.48000000000000	2.28000000000000	2.09733333333333
8.49933333333333	7.46333333333333	92.0293333333333	6.03133333333333	74.8580000000000	6.40066666666667	4.37733333333333	2.17000000000000
15.9626666666667	3.98400000000000	98.0606666666667	2.22533333333333	81.2586666666667	12.2546666666667	12.6420000000000	5.64600000000000
19.9466666666667	17.2166666666667	100.286000000000	4.12600000000000	93.5133333333333	8.29666666666667	18.2880000000000	9.38066666666667
37.1633333333333	26.5346666666667	104.412000000000	3.65333333333333	101.810000000000	8.67733333333333	28.9306666666667	2.52200000000000
63.6980000000000	4.73400000000000	108.065333333333	5.31800000000000	110.487333333333	3.73266666666667	31.4526666666667	3.62666666666667
68.4320000000000	5.87600000000000	113.383333333333	4.35133333333333	114.220000000000	2.31733333333333	35.0793333333333	8.46600000000000
74.3080000000000	17.5573333333333	117.734666666667	6.17866666666667	116.537333333333	2.33333333333333	49.1940000000000	2.03533333333333
91.8653333333333	5.40266666666667	123.913333333333	7.78666666666667	118.870666666667	2.30666666666667	51.2293333333333	18.7613333333333
97.2680000000000	9.61866666666667	131.700000000000	2.99866666666667	121.177333333333	2.97333333333333	69.9906666666667	6.20000000000000
106.886666666667	14.2346666666667	134.698666666667	2.23933333333333	124.150666666667	3.09200000000000	76.1906666666667	10.1806666666667
121.121333333333	3.14733333333333	136.938000000000	2.95466666666667	127.242666666667	2.79266666666667	86.3713333333333	9.60800000000000
124.268666666667	6.21533333333333	139.892666666667	2.71200000000000	130.035333333333	2.37266666666667	97.0120000000000	5.18800000000000
130.484000000000	8.56466666666667	142.604666666667	2.53466666666667	132.408000000000	3.11733333333333	102.200000000000	3.85533333333333
139.048666666667	3.89200000000000	0	5.77600000000000	135.525333333333	2.61266666666667	107.010666666667	2.99666666666667
142.940666666667	2.95866666666667	5.77600000000000	10.3486666666667	138.138000000000	2.92000000000000	110.007333333333	5.38733333333333
145.899333333333	8.79333333333333	16.1246666666667	9.64266666666667	141.058000000000	2.48733333333333	117.178666666667	6.51066666666667
154.692666666667	4.21866666666667	25.7673333333333	6.64066666666667	143.545333333333	10.3793333333333	123.689333333333	7.64533333333333
158.911333333333	7.52266666666667	32.4080000000000	9.96400000000000	153.924666666667	2.41333333333333	137.673333333333	3.40600000000000
166.434000000000	20.1946666666667	42.3720000000000	4.23866666666667	156.338000000000	2.44600000000000	141.079333333333	9.05800000000000
186.628666666667	19.4740000000000	46.6106666666667	4.32266666666667	158.784000000000	7.36800000000000	150.137333333333	1.91733333333333
206.102666666667	3.13666666666667	50.9333333333333	12.9546666666667	166.152000000000	4.49600000000000	152.054666666667	5.11133333333333
209.239333333333	2.83000000000000	63.8880000000000	9.18400000000000	170.648000000000	4.43800000000000	158.029333333333	2.11133333333333
212.069333333333	3.39533333333333	73.0720000000000	11.8560000000000	175.086000000000	13.6433333333333	160.140666666667	9.63800000000000
215.464666666667	4.57333333333333	84.9280000000000	10.4893333333333	188.729333333333	6.76733333333333	169.778666666667	3.82200000000000
0	6.08333333333333	95.4173333333333	8.81866666666667	195.496666666667	13.5906666666667	174.685333333333	3.77466666666667
6.08333333333333	4.64733333333333	104.236000000000	30.9620000000000	209.087333333333	6.59800000000000	178.460000000000	3.50000000000000
10.7306666666667	2.73666666666667	135.198000000000	4.48866666666667	215.685333333333	4.42200000000000	184.311333333333	8.52733333333333
13.4673333333333	8.79266666666667	139.686666666667	14.1620000000000	220.107333333333	4.28466666666667	193.918000000000	2.54000000000000
22.2600000000000	2.29933333333333	153.848666666667	6.00733333333333	224.392000000000	4.72000000000000	197.802000000000	10.3953333333333
24.5593333333333	3.06333333333333	159.856000000000	3.37733333333333	229.112000000000	3.18000000000000	208.197333333333	6.97666666666667
27.6226666666667	3.30800000000000	163.233333333333	4.09800000000000	232.292000000000	8.84200000000000	215.174000000000	2.81466666666667
30.9306666666667	11.7700000000000	167.331333333333	7.09333333333333	241.134000000000	6.01666666666667	219.237333333333	4.09333333333333
42.7006666666667	2.37800000000000	174.424666666667	4.81600000000000	247.150666666667	3.83200000000000	227.872000000000	6.52133333333333
45.0786666666667	4.56866666666667	179.240666666667	5.96000000000000	250.982666666667	3.90533333333333	234.393333333333	14.4340000000000
49.6473333333333	2.86133333333333	185.200666666667	6.83200000000000	254.888000000000	9.95933333333333	248.827333333333	6.02666666666667
52.5086666666667	12.2473333333333	192.032666666667	5.13733333333333	264.847333333333	3.71800000000000	254.854000000000	3.80200000000000
64.7560000000000	8.67266666666667	197.170000000000	12.1933333333333	268.565333333333	6.50933333333333	265.364666666667	3.11133333333333
73.4286666666667	9.46466666666667	209.363333333333	6.02466666666667	275.074666666667	12.7826666666667	274.391333333333	2.11466666666667
82.8933333333334	4.69133333333333	215.388000000000	9.63800000000000	287.857333333333	2.74133333333333	277.592000000000	1.87266666666667
87.5846666666667	20.0506666666667	225.026000000000	6.39333333333333	290.598666666667	3.73266666666667	280.568666666667	2.71200000000000
107.635333333333	2.98333333333333	231.419333333333	8.78866666666667	294.331333333333	3.00933333333333	0	2.36600000000000
110.618666666667	13.0653333333333	240.208000000000	3.97533333333333	1.98466666666667	4.90066666666667	7.32133333333333	2.05866666666667
123.684000000000	7.88866666666667	244.183333333333	5.73200000000000	10.2000000000000	11.3386666666667	11.3873333333333	3.17733333333333
131.572666666667	11.4220000000000	249.915333333333	3.45266666666667	23.2466666666667	7.03266666666667	14.5646666666667	1.90333333333333
142.994666666667	14.4600000000000	0	4.52933333333333	34.9046666666667	7.20266666666667	16.4680000000000	2.88200000000000
157.454666666667	10.1426666666667	4.52933333333333	7.39400000000000	42.1073333333333	6.56200000000000	20.2233333333333	3.61066666666667
167.597333333333	2.46533333333333	11.9233333333333	8.02466666666667	48.6693333333333	26.0906666666667	23.8340000000000	10.2300000000000
170.062666666667	4.44266666666667	19.9480000000000	5.62466666666667	74.7600000000000	9.25600000000000	37.5226666666667	12.7820000000000
174.505333333333	6.18466666666667	25.5726666666667	4.52800000000000	84.0160000000000	5.08666666666667	51.4033333333333	14.2393333333333
180.690000000000	2.85200000000000	30.1006666666667	4.83466666666667	106.475333333333	22.1120000000000	65.6426666666667	7.73466666666667
183.542000000000	5.27000000000000	34.9353333333333	3.50666666666667	131.974000000000	16.2153333333333	73.3773333333333	4.45466666666667
188.812000000000	2.66600000000000	38.4420000000000	10.5933333333333	150.119333333333	28.1553333333333	77.8320000000000	2.86533333333333
191.478000000000	11.6880000000000	49.0353333333333	4.65800000000000	178.274666666667	15.5853333333333	82.9106666666667	3.02933333333333
203.166000000000	3.02133333333333	53.6933333333333	5.52000000000000	195.735333333333	3.93200000000000	87.2080000000000	2.14866666666667
206.187333333333	6.14000000000000	59.2133333333333	4.35200000000000	203.564000000000	4.37333333333333	95.4993333333333	4.48400000000000
212.327333333333	4.91000000000000	63.5653333333333	4.26866666666667	207.937333333333	7.89333333333333	99.9833333333333	2.03666666666667
2.46000000000000	9	67.8340000000000	3.99133333333333	219.126000000000	4.84133333333333	103.872666666667	2.45333333333333
11.4600000000000	3.11600000000000	71.8253333333334	4.83533333333333	223.967333333333	4.42266666666667	109.884000000000	24.2586666666667
14.5760000000000	3.04400000000000	76.6606666666667	4.01000000000000	228.390000000000	22.3846666666667	134.142666666667	10.0020000000000
17.6200000000000	11.0113333333333	80.6706666666667	3.73600000000000	252.960000000000	23.1226666666667	145.127333333333	2.49266666666667
28.6313333333333	2.32200000000000	84.4066666666667	5.39133333333333	7.58133333333333	8.81866666666667	147.620000000000	14.8546666666667
30.9533333333333	3.74400000000000	89.7980000000000	3.86733333333333	16.4000000000000	81.8840000000000	162.474666666667	1.87733333333333
34.6973333333333	8.05600000000000	93.6653333333333	4.94066666666667	119.376000000000	5.13000000000000	164.352000000000	46.3600000000000
42.7533333333333	9.86800000000000	98.6060000000000	36.1873333333333	127.903333333333	9.92066666666667	213.026666666667	2.40266666666667
52.6213333333333	14.9226666666667	134.793333333333	57.2800000000000	137.824000000000	15.7653333333333	215.429333333333	4.80133333333333
67.5440000000000	6.62466666666667	192.073333333333	6.46066666666667	153.589333333333	21.9820000000000	220.230666666667	11.4160000000000
74.1686666666667	3.77266666666667	198.534000000000	4.33266666666667	183.117333333333	11.7620000000000	231.646666666667	9.77933333333333
77.9413333333333	4.61333333333333	202.866666666667	8.98000000000000	197.460000000000	10.3326666666667	241.426000000000	2.37066666666667
82.5546666666667	3.92866666666667	211.846666666667	9.81200000000000	207.792666666667	22.4080000000000	243.796666666667	16.8553333333333
86.4833333333333	2.84600000000000	221.658666666667	5.29333333333333	233.988666666667	12.5786666666667	260.652000000000	43.8066666666667
89.3293333333333	4.93733333333333	226.952000000000	3.41066666666667	246.567333333333	12.8993333333333	304.458666666667	3.36800000000000
94.2666666666667	4.15666666666667	230.362666666667	4.50066666666667	262.608000000000	9.28600000000000	307.826666666667	4.04733333333333
98.4233333333333	2.50000000000000	0	4.69333333333333	275.287333333333	24.6186666666667	311.874000000000	9.29200000000000
100.923333333333	5.39133333333333	4.69333333333333	3.44666666666667	301.468000000000	9.73000000000000	4.25866666666667	2.83600000000000
106.314666666667	3.11200000000000	8.14000000000000	5.93800000000000	311.198000000000	17.1306666666667	8.27200000000000	2.61600000000000
109.426666666667	3.00133333333333	14.0780000000000	7.70133333333333	331.770666666667	36.0340000000000	10.8880000000000	5.12800000000000
112.428000000000	2.76866666666667	21.7793333333333	5.06800000000000	7.02333333333333	4.25600000000000	17.3860000000000	1.98333333333333
0	3.13400000000000	26.8473333333333	3.66533333333333	17.2926666666667	3.92000000000000	19.3693333333333	13.3320000000000
3.13400000000000	2.83200000000000	30.5126666666667	3.76933333333333	24.2200000000000	5.41133333333333	35.6553333333333	3.62266666666667
5.96600000000000	3.44200000000000	34.2820000000000	6.12666666666667	31.9120000000000	5.94866666666667	39.2780000000000	12.6173333333333
9.40800000000000	10.1106666666667	40.4086666666667	4.20133333333333	43.9606666666667	5.67000000000000	56.0386666666667	12.8446666666667
19.5186666666667	3.04200000000000	44.6100000000000	4.74333333333333	49.6306666666667	3.91133333333333	69.8626666666667	5.25400000000000
22.5606666666667	2.34200000000000	49.3533333333333	9.20200000000000	55.2406666666667	6.11466666666667	77.5873333333333	2.90066666666667
24.9026666666667	2.79933333333333	58.5553333333333	3.93333333333333	61.3553333333333	4.65200000000000	80.4880000000000	5.81000000000000
27.7020000000000	3.28000000000000	62.4886666666667	5.59200000000000	69.4246666666667	5.69133333333333	86.2980000000000	5.54333333333333
30.9820000000000	2.54266666666667	68.0806666666667	7.19333333333333	75.1160000000000	9.27000000000000	93.9153333333333	13.4306666666667
33.5246666666667	7.06533333333333	75.2740000000000	3.83533333333333	93.8406666666667	26.4980000000000	108.196666666667	4.29400000000000
40.5900000000000	5.38333333333333	79.1093333333333	9.07400000000000	125.154666666667	5.50600000000000	112.490666666667	5.56866666666667
45.9733333333333	10.4920000000000	88.1833333333333	7.77066666666667	139.704000000000	6.37066666666667	121.816000000000	10.8193333333333
56.4653333333333	2.71733333333333	95.9540000000000	3.50066666666667	153.952666666667	7.94200000000000	132.635333333333	16.3520000000000
59.1826666666667	13.2366666666667	99.4546666666667	4.83733333333333	167.490000000000	4.13400000000000	148.987333333333	7.02800000000000
72.4193333333333	4.11000000000000	104.292000000000	4.70600000000000	173.749333333333	3.99400000000000	156.890000000000	1.90600000000000
76.5293333333333	2.98533333333333	4.59733333333333	5.49866666666667	200.582666666667	20.7313333333333	161.236000000000	3.70533333333333
79.5146666666667	3.39133333333333	10.0960000000000	16.1793333333333	225.248000000000	9.00733333333333	164.941333333333	2.10866666666667
82.9060000000000	4.61133333333333	26.2753333333333	10.4253333333333	234.255333333333	32.4680000000000	167.050000000000	6.10800000000000
87.5173333333333	4.08666666666667	36.7006666666667	5.22733333333333	266.723333333333	6.30933333333333	173.158000000000	2.93533333333333
91.6040000000000	2.65200000000000	41.9280000000000	22.0826666666667	273.032666666667	5.68266666666667	176.093333333333	7.09333333333333
94.2560000000000	11.9193333333333	64.0106666666667	8.11133333333333	4.52533333333333	3.87000000000000	183.186666666667	3.95066666666667
106.175333333333	3.93866666666667	72.1220000000000	5.48933333333333	11.1946666666667	3.16933333333333	187.137333333333	1.86733333333333
110.114000000000	2.57533333333333	77.6113333333333	29.0546666666667	14.3640000000000	16.8480000000000	191.304666666667	5.26066666666667
112.689333333333	6.47600000000000	106.666000000000	60.7660000000000	35.1406666666667	7.71200000000000	196.565333333333	6.20933333333333
119.165333333333	5.01133333333333	167.432000000000	6.20933333333333	44.6086666666667	24.5693333333333	203.951333333333	2.02333333333333
124.176666666667	4.08666666666667	173.641333333333	28.1313333333333	70.7320000000000	6.27400000000000	208.193333333333	7.73466666666667
128.263333333333	11.6300000000000	0	6.83800000000000	78.5326666666667	6.52133333333333	215.928000000000	4.79666666666667
139.893333333333	3.18133333333333	6.83800000000000	9.57933333333333	85.0540000000000	12.2153333333333	224.158000000000	24.0966666666667
143.074666666667	4.37466666666667	16.4173333333333	8.26666666666667	97.2693333333333	30.9806666666667	248.254666666667	6.57533333333333
147.449333333333	2.30666666666667	24.6840000000000	10.1826666666667	128.250000000000	10.9366666666667	256.637333333333	8.74866666666667
149.756000000000	6.21600000000000	34.8666666666667	4.39933333333333	139.186666666667	26.6640000000000	265.386000000000	14.1073333333333
155.972000000000	4.60933333333333	39.2660000000000	8.80733333333333	165.850666666667	8.68733333333333	282.096000000000	22.1773333333333
160.581333333333	3.19533333333333	48.0733333333333	17.3373333333333	174.538000000000	6.28400000000000	4.28266666666667	8.53000000000000
163.776666666667	4.85400000000000	65.4106666666667	7.17066666666667	180.822000000000	5.21933333333333	23.8646666666667	8.94066666666667
0	7.25066666666667	72.5813333333333	5.99800000000000	186.041333333333	24.5133333333333	32.8053333333333	48.6286666666667
7.25066666666667	2.95133333333333	78.5793333333333	17.9886666666667	212.278666666667	4.19666666666667	81.4340000000000	88.8013333333333
10.2020000000000	10.1926666666667	96.5680000000000	4.16800000000000	216.475333333333	28.3626666666667	187.611333333333	8.02600000000000
20.3946666666667	1.56733333333333	100.736000000000	4.34400000000000	246.649333333333	15.3353333333333	213.923333333333	6.65400000000000
21.9620000000000	3.17200000000000	105.080000000000	5.29133333333333	261.984666666667	4.42000000000000	225.309333333333	22.5260000000000
25.1340000000000	2.77733333333333	110.371333333333	10.1740000000000	266.404666666667	14.3466666666667	247.835333333333	59.1340000000000
27.9113333333333	5.62466666666667	120.545333333333	8.63466666666667	282.461333333333	3.48733333333333	330.090666666667	10.2053333333333
33.5360000000000	8.46000000000000	129.180000000000	4.34200000000000	285.948666666667	4.13733333333333	342.449333333333	5.88066666666667
41.9960000000000	4.04866666666667	133.522000000000	4.35866666666667	290.086000000000	8.97600000000000	348.330000000000	55.1153333333333
46.0446666666667	3.17533333333333	137.880666666667	6.00466666666667	299.062000000000	3.70866666666667	408.528666666667	6.02733333333333
49.2200000000000	4.96066666666667	0	5.52533333333333	302.770666666667	8.04733333333333	414.556000000000	35.5453333333333
54.1806666666667	5.14933333333333	5.52533333333333	6.55866666666667	310.818000000000	9.63600000000000	41.9340000000000	14.2833333333333
59.3300000000000	4.57533333333333	12.0840000000000	4.49000000000000	320.454000000000	6.00800000000000	56.2173333333333	19.6086666666667
63.9053333333333	2.19466666666667	16.5740000000000	5.23266666666667	326.462000000000	28.6260000000000	83.6986666666667	5.84533333333333
66.1000000000000	4.96933333333333	21.8066666666667	9.50733333333333	355.088000000000	17.6100000000000	107.526666666667	19.2266666666667
71.0693333333333	3.77533333333333	31.3140000000000	5.49600000000000	374.240666666667	5.00066666666667	126.753333333333	29.5673333333333
74.8446666666667	3.22266666666667	36.8100000000000	12.3040000000000	381.092000000000	13.8946666666667	156.320666666667	46.5726666666667
78.0673333333333	3.23333333333333	49.1140000000000	6.53933333333333	399.698666666667	15.3986666666667	202.893333333333	11.1713333333333
81.3006666666667	1.69266666666667	55.6533333333333	6.72800000000000	415.097333333333	12.8773333333333	225.298000000000	177.426000000000
82.9933333333333	14	62.3813333333333	26.1353333333333	427.974666666667	7.83066666666667	3.04000000000000	7.46400000000000
96.9933333333333	2.63933333333333	88.5166666666667	8.15533333333333	435.805333333333	7.02933333333333	20.7273333333333	15.6713333333333
99.6326666666667	8.61866666666667	96.6720000000000	4.78066666666667	444.325333333333	14.1386666666667	39.1560000000000	7
108.251333333333	2.28400000000000	101.452666666667	4.05000000000000	458.464000000000	4.70866666666667	46.1560000000000	7.75866666666667
110.535333333333	5.67400000000000	0	3.43133333333333	463.172666666667	4.92800000000000	55.6660000000000	14.2960000000000
116.209333333333	4.87600000000000	3.43133333333333	4.06866666666667	468.100666666667	5.25133333333333	69.9620000000000	12.1920000000000
121.085333333333	1.95600000000000	7.50000000000000	2.77800000000000	473.352000000000	3.46933333333333	82.1540000000000	24.7160000000000
123.041333333333	8.89000000000000	10.2780000000000	3.36266666666667	476.821333333333	11.1313333333333	106.870000000000	16.5226666666667
131.931333333333	1.91933333333333	13.6406666666667	5.54133333333333	487.952666666667	3.27533333333333	131.316000000000	33.2126666666667
133.850666666667	4.11133333333333	19.1820000000000	2.91666666666667	499.838000000000	2.93333333333333	169.962666666667	31.3926666666667
137.962000000000	2.08733333333333	22.0986666666667	3.06333333333333	502.771333333333	3.12333333333333	201.355333333333	52.8906666666667
140.049333333333	2.64333333333333	25.1620000000000	8.22533333333333	505.894666666667	8.66800000000000	287.884666666667	8.13866666666667
142.692666666667	17.6826666666667	33.3873333333333	10.1266666666667	4.32533333333333	3.52266666666667	299.895333333333	25.6606666666667
160.375333333333	4.05600000000000	43.5140000000000	3.16333333333333	14.0880000000000	27.3686666666667	0	2.53266666666667
164.431333333333	8.96200000000000	46.6773333333333	7.40666666666667	41.4566666666667	3.02266666666667	2.53266666666667	6.93600000000000
173.393333333333	2.98733333333333	54.0840000000000	3.57933333333333	44.4793333333333	10.2866666666667	9.46866666666667	3.02933333333333
176.380666666667	1.83400000000000	57.6633333333333	5.68133333333333	54.7660000000000	16.0973333333333	12.4980000000000	21.0833333333333
178.214666666667	2.15200000000000	63.3446666666667	4.96600000000000	72.5980000000000	17.0120000000000	33.5813333333333	3.07466666666667
180.366666666667	2.57733333333333	68.3106666666667	9.69600000000000	89.6100000000000	5.20266666666667	36.6560000000000	2.27400000000000
182.944000000000	4.48333333333333	78.0066666666667	34.4386666666667	97.3940000000000	14.2580000000000	40.8566666666667	5.99600000000000
187.427333333333	7.92466666666667	112.445333333333	10.3000000000000	113.213333333333	5.98266666666667	46.8526666666667	11.0433333333333
195.352000000000	6.85933333333333	122.745333333333	7.14133333333333	119.196000000000	4.34933333333333	57.8960000000000	12.6646666666667
202.211333333333	8.18466666666667	129.886666666667	8.23400000000000	125.755333333333	15.4413333333333	70.5606666666667	12.3773333333333
210.396000000000	10.9780000000000	138.120666666667	6.21533333333333	142.801333333333	4.46333333333333	82.9380000000000	2.80266666666667
221.374000000000	27.9960000000000	144.336000000000	2.83066666666667	149.432666666667	5.31733333333333	85.7406666666667	22.4380000000000
249.370000000000	2.42133333333333	147.166666666667	13.1160000000000	160.080000000000	31.4200000000000	108.178666666667	3.37733333333333
251.791333333333	1.86866666666667	160.282666666667	8.38133333333333	191.500000000000	4.44733333333333	111.556000000000	5.75933333333333
253.660000000000	1.89333333333333	168.664000000000	15.6966666666667	201.865333333333	12.1553333333333	117.315333333333	7.92400000000000
255.553333333333	5.06933333333333	184.360666666667	11.1013333333333	214.020666666667	13.3566666666667	125.239333333333	6.88466666666667
260.622666666667	5.75200000000000	195.462000000000	48.0113333333333	229.942000000000	5.45800000000000	132.124000000000	6.38333333333333
266.374666666667	5.06866666666667	243.473333333333	13.3486666666667	239.004666666667	7.25066666666667	138.507333333333	3.45800000000000
271.443333333333	13.0606666666667	256.822000000000	6.93266666666667	255.819333333333	7.64000000000000	141.965333333333	20.8346666666667
284.504000000000	1.57000000000000	263.754666666667	10.8513333333333	267.084666666667	16.1326666666667	162.800000000000	8.32866666666667
286.074000000000	2.63533333333333	274.606000000000	8.13600000000000	283.217333333333	7.13600000000000	171.128666666667	4.25133333333333
288.709333333333	1.53800000000000	282.742000000000	2.85066666666667	290.353333333333	3.55000000000000	175.380000000000	13.2700000000000
290.247333333333	5.03533333333333	285.592666666667	7.25400000000000	297.782666666667	2.93466666666667	188.650000000000	6.35266666666667
295.282666666667	4.19800000000000	292.846666666667	7.43466666666667	300.717333333333	12.3713333333333	195.002666666667	11.2400000000000
299.480666666667	4.68400000000000	300.281333333333	6.40800000000000	313.088666666667	10.7233333333333	206.242666666667	11.2773333333333
304.164666666667	2.34133333333333	306.689333333333	5.69133333333333	323.812000000000	8.18666666666667	217.520000000000	4.11733333333333
306.506000000000	3.10733333333333	312.380666666667	4.39266666666667	334.177333333333	3.38533333333333	223.680666666667	3.12400000000000
309.613333333333	2.14333333333333	316.773333333333	3.58000000000000	342.160666666667	4.33933333333333	232.766000000000	3.60800000000000
311.756666666667	3.89066666666667	320.353333333333	4.61266666666667	346.500000000000	14.8026666666667	236.374000000000	5.71733333333333
315.647333333333	3.04933333333333	324.966000000000	5.04333333333333	361.302666666667	7.44000000000000	242.091333333333	3.49066666666667
318.696666666667	2.38066666666667	4.29666666666667	3.24866666666667	368.742666666667	12.0166666666667	245.582000000000	3.10600000000000
321.077333333333	17.6420000000000	7.54533333333333	4.27133333333333	380.759333333333	3.02733333333333	248.688000000000	12.1346666666667
338.719333333333	3.98666666666667	11.8166666666667	6.23933333333333	383.786666666667	4.74333333333333	260.822666666667	3.88666666666667
342.706000000000	5.90400000000000	18.0560000000000	5.11733333333333	388.530000000000	4.26866666666667	1.89133333333333	3.02933333333333
348.610000000000	4.60000000000000	23.1733333333333	3.23466666666667	5.03733333333333	2.84333333333333	4.92066666666667	4.65666666666667
353.210000000000	1.47333333333333	26.4080000000000	4.00600000000000	7.88066666666667	4.78066666666667	11.7326666666667	3.11800000000000
354.683333333333	2.99666666666667	30.4140000000000	8.89466666666667	17.1180000000000	3.70466666666667	17.0046666666667	2.18666666666667
357.680000000000	2.06466666666667	39.3086666666667	4.54733333333333	20.8226666666667	7.06666666666667	19.1913333333333	2.22466666666667
359.744666666667	3.63666666666667	43.8560000000000	3.20800000000000	30.4326666666667	12.0706666666667	21.4160000000000	3.56333333333333
363.381333333333	2.07600000000000	47.0640000000000	5.03200000000000	42.5033333333333	3.55200000000000	24.9793333333333	5.25466666666667
365.457333333333	3.58333333333333	52.0960000000000	5.30666666666667	46.0553333333333	10.4093333333333	30.2340000000000	5.58133333333333
369.040666666667	3.33133333333333	57.4026666666667	13.6533333333333	56.4646666666667	3.21533333333333	35.8153333333333	17.8126666666667
4.71733333333333	2.16200000000000	71.0560000000000	5.93600000000000	59.6800000000000	5.95400000000000	53.6280000000000	3.76933333333333
6.87933333333333	2.04400000000000	76.9920000000000	3.13733333333333	67.3853333333333	3.73066666666667	57.3973333333333	2.72133333333333
8.92333333333333	3.10800000000000	80.1293333333333	3.32466666666667	71.1160000000000	4.19266666666667	60.1186666666667	9.03866666666667
12.0313333333333	4.78200000000000	83.4540000000000	3.95066666666667	75.3086666666667	7.40333333333333	69.1573333333333	13.3826666666667
16.8133333333333	2.15866666666667	87.4046666666667	15.0120000000000	89.1140000000000	6.07800000000000	82.5400000000000	3.74666666666667
18.9720000000000	4.36933333333333	102.416666666667	3.29333333333333	95.1920000000000	6.18066666666667	88.2120000000000	2.25933333333333
23.3413333333333	8.18200000000000	105.710000000000	3.32400000000000	101.372666666667	7.21200000000000	90.4713333333333	4.00800000000000
31.5233333333333	1.48133333333333	109.034000000000	4.12133333333333	108.584666666667	4.27666666666667	96.4413333333333	2.85200000000000
33.0046666666667	2.93333333333333	113.155333333333	5.91733333333333	115.358666666667	3.33266666666667	99.2933333333333	7.25666666666667
35.9380000000000	9.56533333333333	119.072666666667	3.51266666666667	121.512000000000	9.82200000000000	106.550000000000	12.5273333333333
45.5033333333333	7.81466666666667	122.585333333333	23.2446666666667	135.200000000000	14.4826666666667	119.077333333333	9.75733333333333
53.3180000000000	2.91866666666667	145.830000000000	3.54866666666667	149.682666666667	4.91066666666667	128.834666666667	3.19133333333333
56.2366666666667	4.09000000000000	149.378666666667	5.30333333333333	165.702000000000	15.8946666666667	132.026000000000	14.2360000000000
60.3266666666667	8.96466666666667	154.682000000000	10.6420000000000	181.596666666667	3.78000000000000	146.262000000000	19.5666666666667
69.2913333333333	1.91066666666667	165.324000000000	6.86333333333333	189.216666666667	3.02533333333333	165.828666666667	4.09133333333333
71.2020000000000	4.91533333333333	172.187333333333	7.04733333333333	193.820666666667	2.93133333333333	169.920000000000	24.3233333333333
76.1173333333333	1.84133333333333	179.234666666667	44.3060000000000	196.752000000000	3.80333333333333	194.243333333333	3.50666666666667
77.9586666666667	5.94066666666667	223.540666666667	9.14733333333333	200.555333333333	3.61333333333333	199.840000000000	11.0966666666667
83.8993333333333	2.29066666666667	232.688000000000	17.1520000000000	204.168666666667	8.16133333333333	210.936666666667	2.72466666666667
86.1900000000000	6.08000000000000	249.840000000000	29.4860000000000	212.330000000000	8.65800000000000	213.661333333333	6.52933333333333
92.2700000000000	4.28733333333333	279.326000000000	40.2446666666667	225.132666666667	9.78466666666667	0	2.36533333333333
96.5573333333333	2.04200000000000	319.570666666667	8.09466666666667	234.917333333333	3.14466666666667	2.36533333333333	7.96066666666667
98.5993333333333	2.53933333333333	327.665333333333	7.28533333333333	238.062000000000	3.02000000000000	10.3260000000000	2.78333333333333
101.138666666667	2.77466666666667	334.950666666667	2.82200000000000	244.382000000000	3.06666666666667	13.1093333333333	3.42800000000000
103.913333333333	4.89400000000000	337.772666666667	2.77533333333333	247.448666666667	12.3073333333333	16.5373333333333	3.12333333333333
108.807333333333	6.96000000000000	0	2.72000000000000	261.944666666667	3.82066666666667	19.6606666666667	6.60600000000000
115.767333333333	3.28800000000000	2.72000000000000	3.49600000000000	267.883333333333	7.83733333333333	26.2666666666667	2.93533333333333
119.055333333333	11.7713333333333	6.21600000000000	5.16666666666667	275.720666666667	6.19866666666667	29.2020000000000	2.72400000000000
130.826666666667	4.72733333333333	11.3826666666667	3.25733333333333	281.919333333333	11.8533333333333	33.9273333333333	6.82333333333333
135.554000000000	2.77066666666667	14.6400000000000	4.45533333333333	305.230666666667	2.99800000000000	40.7506666666667	2.35866666666667
138.324666666667	1.63800000000000	19.0953333333333	3.16866666666667	312.570000000000	8.41066666666667	43.1093333333333	7.59200000000000
139.962666666667	1.62200000000000	22.2640000000000	9.62466666666667	322.578666666667	10.3906666666667	50.7013333333333	8.81266666666667
141.584666666667	15.0653333333333	31.8886666666667	6.63800000000000	332.969333333333	18.8026666666667	59.5140000000000	2.52866666666667
156.650000000000	23.3880000000000	38.5266666666667	5.97666666666667	357.940000000000	3.05133333333333	62.0426666666667	5.62866666666667
180.038000000000	18.4113333333333	44.5033333333333	6.73333333333333	364.586000000000	2.92266666666667	67.6713333333333	11.0360000000000
198.449333333333	1.76200000000000	51.2366666666667	6.29000000000000	367.508666666667	14.5066666666667	78.7073333333333	4.60933333333333
200.211333333333	1.45200000000000	57.5266666666667	6.07266666666667	382.015333333333	4.45466666666667	83.3166666666667	9.57266666666667
201.663333333333	7.06000000000000	63.5993333333333	4.09400000000000	0	11.9606666666667	92.8893333333333	6.32800000000000
208.723333333333	11.5806666666667	67.6933333333333	11.0080000000000	18.2053333333333	4.39933333333333	99.2173333333333	2.24866666666667
220.304000000000	4.24200000000000	78.7013333333333	11.4186666666667	22.6046666666667	11.6773333333333	101.466000000000	23.1413333333333
224.546000000000	2.98266666666667	90.1200000000000	9.14733333333333	34.2820000000000	3.42000000000000	124.607333333333	24.3073333333333
227.528666666667	7.21400000000000	99.2673333333333	6.45866666666667	37.7020000000000	3.89466666666667	148.914666666667	13.9060000000000
234.742666666667	2.02466666666667	105.726000000000	2.99800000000000	41.5966666666667	7.59933333333333	38.4020000000000	24.5560000000000
236.767333333333	7.77000000000000	108.724000000000	5.31666666666667	49.1960000000000	4.14933333333333	65.8226666666667	15.4526666666667
244.537333333333	3.38200000000000	114.040666666667	4.03333333333333	53.3453333333333	3.48533333333333	81.2753333333333	34.3180000000000
247.919333333333	5.40333333333333	118.074000000000	11.5093333333333	63.3766666666667	6.57133333333333	118.131333333333	13.2133333333333
253.322666666667	1.76666666666667	129.583333333333	9.09333333333333	69.9480000000000	5.16800000000000	131.344666666667	8.29200000000000
255.089333333333	2.72266666666667	138.676666666667	3.53000000000000	75.1160000000000	6.24666666666667	148.642000000000	27.5620000000000
257.812000000000	1.64000000000000	142.206666666667	18.6620000000000	81.3626666666667	3.99733333333333	180.411333333333	42.2733333333333
259.452000000000	1.48000000000000	160.868666666667	13.9733333333333	85.3600000000000	4.43533333333333	222.684666666667	12.7506666666667
260.932000000000	14.3580000000000	174.842000000000	3.63066666666667	89.7953333333333	4.38133333333333	235.435333333333	8.27733333333333
275.290000000000	15.6440000000000	178.472666666667	16.6280000000000	97.2113333333333	3.64666666666667	243.712666666667	66.5613333333333
290.934000000000	15.0920000000000	195.100666666667	5.92266666666667	103.629333333333	4.57600000000000	317.998666666667	8.82133333333333
306.026000000000	2.45800000000000	201.023333333333	4.67600000000000	114.268666666667	3.94400000000000	349.715333333333	8.66800000000000
308.484000000000	4.96400000000000	205.699333333333	5.06066666666667	118.212666666667	3.63466666666667	364.845333333333	8.92533333333333
313.448000000000	5.85000000000000	210.760000000000	4.50800000000000	0	3.99933333333333	387.180000000000	47.2026666666667
319.298000000000	3.92066666666667	215.268000000000	6.26000000000000	3.99933333333333	5.08733333333333	10.0420000000000	8.95466666666667
323.218666666667	5.11200000000000	221.528000000000	2.83466666666667	9.08666666666667	16.7480000000000	18.9966666666667	12.9060000000000
328.330666666667	2.39733333333333	224.362666666667	2.78133333333333	25.8346666666667	3.69266666666667	31.9026666666667	41.6506666666667
330.728000000000	2.64400000000000	227.144000000000	3.74266666666667	29.5273333333333	18.3446666666667	73.5533333333333	8.25600000000000
333.372000000000	2.28000000000000	230.886666666667	3.63400000000000	47.8720000000000	3.94333333333333	81.8093333333333	17.0140000000000
335.652000000000	5.71466666666667	0	1.75466666666667	51.8153333333333	6.22933333333333	121.024000000000	20.7106666666667
341.366666666667	1.96800000000000	1.75466666666667	1.84933333333333	58.0446666666667	10.0300000000000	141.734666666667	12.7706666666667
343.334666666667	4.57533333333333	3.60400000000000	2.39800000000000	68.0746666666667	7.99533333333333	168.546666666667	37.3066666666667
0	2.53133333333333	6.00200000000000	2.36200000000000	81.8720000000000	4.59533333333333	205.853333333333	20.7066666666667
2.53133333333333	1.67666666666667	8.36400000000000	15.0093333333333	89.8546666666667	18.5820000000000	226.560000000000	8.12533333333333
4.20800000000000	2.78066666666667	23.3733333333333	1.42733333333333	108.436666666667	13.4726666666667	234.685333333333	50.1613333333333
6.98866666666667	6.65600000000000	24.8006666666667	3.03933333333333	121.909333333333	6.34466666666667	284.846666666667	11.7426666666667
13.6446666666667	2.37933333333333	27.8400000000000	2.73133333333333	131.064000000000	16.3333333333333	0	9.15800000000000
16.0240000000000	2.89466666666667	30.5713333333333	11.0893333333333	153.600666666667	3.76866666666667	9.15800000000000	31.9733333333333
18.9186666666667	10.5660000000000	41.6606666666667	4.55800000000000	157.369333333333	15.2146666666667	66.3980000000000	61.2646666666667
29.4846666666667	8.53466666666667	46.2186666666667	3.59933333333333	172.584000000000	4.18933333333333	130.102000000000	11.9446666666667
38.0193333333333	11.3520000000000	49.8180000000000	2.06600000000000	176.773333333333	8.26200000000000	142.046666666667	14.7080000000000
49.3713333333333	2.46600000000000	51.8840000000000	1.89333333333333	185.035333333333	5.17200000000000	156.754666666667	37.0493333333333
51.8373333333333	2.18800000000000	53.7773333333333	3.17133333333333	203.410000000000	4.82533333333333	193.804000000000	22.7040000000000
54.0253333333333	2.91800000000000	56.9486666666667	1.83600000000000	211.071333333333	5.91200000000000	14.3760000000000	10.4866666666667
56.9433333333333	4.32400000000000	58.7846666666667	4.38466666666667	223.336000000000	4.29533333333333	24.8626666666667	27.2240000000000
61.2673333333333	16.3913333333333	63.1693333333333	6.65266666666667	227.631333333333	5.38133333333333	58.3193333333333	8.03200000000000
77.6586666666667	3.22000000000000	69.8220000000000	4.50866666666667	0	4.42666666666667	76.0460000000000	15.4880000000000
80.8786666666667	10.8240000000000	74.3306666666667	1.58600000000000	4.42666666666667	3.79000000000000	91.5340000000000	8.40333333333333
91.7026666666667	4.60066666666667	75.9166666666667	1.68000000000000	8.21666666666667	9.67533333333333	99.9373333333333	9.26400000000000
96.3033333333333	9.26533333333333	77.5966666666667	1.47533333333333	17.8920000000000	10.0880000000000	110.932666666667	16.5033333333333
105.568666666667	14.9166666666667	79.0720000000000	6.85666666666667	31.3906666666667	6.54866666666667	127.436000000000	15.4746666666667
120.485333333333	1.53333333333333	85.9286666666667	2.48266666666667	37.9393333333333	5.54600000000000	142.910666666667	119.743333333333
122.018666666667	15.6740000000000	88.4113333333333	7.54466666666667	43.4853333333333	4.68733333333333	263.775333333333	14.9706666666667
137.692666666667	1.76733333333333	95.9560000000000	4.18866666666667	48.1726666666667	5.62066666666667	286.118666666667	16.7673333333333
139.460000000000	5.95066666666667	100.144666666667	2.92333333333333	53.7933333333333	11.8833333333333	302.886000000000	13.1186666666667
145.410666666667	2.98266666666667	103.068000000000	3.74733333333333	65.6766666666667	4.21000000000000	325.231333333333	7.48333333333333
148.393333333333	2.39333333333333	106.815333333333	10.7420000000000	73.2346666666667	4.07933333333333	426.310666666667	50.5626666666667
150.786666666667	5.49200000000000	117.557333333333	5.45466666666667	77.3140000000000	8.84200000000000	476.873333333333	9.09066666666667
156.278666666667	2.21866666666667	0	1.89400000000000	86.1560000000000	4.51000000000000	485.964000000000	12.6113333333333
158.497333333333	2.64333333333333	1.89400000000000	6.03000000000000	90.6660000000000	24.0386666666667	9.75866666666667	8.33533333333333
161.140666666667	12.5120000000000	7.92400000000000	2.19933333333333	114.704666666667	3.65400000000000	30.0546666666667	19.1893333333333
173.652666666667	5.34933333333333	10.1233333333333	2.22133333333333	127.394666666667	6.13400000000000	49.2440000000000	97.2873333333333
179.002000000000	14.9673333333333	12.3446666666667	3.71333333333333	133.528666666667	5.61933333333333	146.531333333333	135.022666666667
193.969333333333	9.60133333333334	16.0580000000000	2.30133333333333	139.148000000000	4.03400000000000	306.907333333333	15.0046666666667
203.570666666667	2.17800000000000	18.3593333333333	1.49400000000000	143.182000000000	9.30133333333333	321.912000000000	39.4826666666667
205.748666666667	20.0353333333333	19.8533333333333	8.67333333333333	152.483333333333	7.97066666666667	370.172666666667	18.6886666666667
225.784000000000	5.58133333333333	28.5266666666667	1.68800000000000	160.454000000000	13.5193333333333	388.861333333333	25.8166666666667
231.365333333333	4.28400000000000	0	1.44666666666667	173.973333333333	5.15733333333333	421.992000000000	32.1960000000000
235.649333333333	2.48933333333333	1.44666666666667	1.55733333333333	179.130666666667	15.0773333333333	24.9560000000000	27.1613333333333
238.138666666667	22.0960000000000	3.00400000000000	1.88000000000000	0	4.75600000000000	54.5573333333333	10.5420000000000
260.234666666667	6.99800000000000	4.88400000000000	2.37800000000000	4.75600000000000	9.50866666666667	71.5646666666667	9.02333333333333
267.232666666667	10.3680000000000	7.26200000000000	3.97000000000000	14.2646666666667	15.1446666666667	81.9926666666667	7.60733333333333
277.600666666667	14.1133333333333	11.2320000000000	2.48066666666667	29.4093333333333	9.26000000000000	89.6000000000000	23.4440000000000
291.714000000000	13.8573333333333	13.7126666666667	1.56733333333333	38.6693333333333	8.52666666666667	122.036666666667	10.0533333333333
305.571333333333	4.08533333333333	15.2800000000000	3.00600000000000	47.1960000000000	15.1786666666667	132.090000000000	27.8686666666667
309.656666666667	2.70666666666667	18.2860000000000	1.58333333333333	62.3746666666667	4.86666666666667	166.192666666667	53.3460000000000
312.363333333333	9.14666666666667	19.8693333333333	1.58466666666667	67.2413333333333	11.9600000000000	233.082000000000	13.8360000000000
321.510000000000	2.32866666666667	0	14.2206666666667	79.2013333333333	27.1866666666667	246.918000000000	51.8766666666667
323.838666666667	5.64333333333333	14.2206666666667	8.62200000000000	106.388000000000	14.5286666666667	298.794666666667	54.1713333333333
329.482000000000	3.16333333333333	22.8426666666667	7.53933333333333	120.916666666667	5.26600000000000	354.289333333333	27.6573333333333
332.645333333333	5.00933333333333	30.3820000000000	9.29666666666667	126.182666666667	6.16466666666667	381.946666666667	10.6193333333333
337.654666666667	2.72133333333333	39.6786666666667	8.52866666666667	132.347333333333	9.35866666666667	394.314000000000	66.2060000000000
340.376000000000	3.71533333333333	48.2073333333333	20.1486666666667	141.706000000000	6.58466666666667	0	5.14466666666667
344.091333333333	5.37533333333333	68.3560000000000	9.46466666666667	148.290666666667	7.17800000000000	11.6400000000000	21.6273333333333
349.466666666667	4.59266666666667	77.8206666666667	13.7026666666667	155.468666666667	19.1460000000000	33.2673333333333	37.5393333333333
354.059333333333	5.04933333333333	91.5233333333333	31.1486666666667	174.614666666667	5.51133333333333	75.3526666666667	13.6020000000000
359.108666666667	11.8673333333333	122.672000000000	15.0446666666667	180.126000000000	6.85800000000000	91.1566666666667	11.9240000000000
370.976000000000	4.08133333333333	137.716666666667	13.6900000000000	186.984000000000	6.45333333333333	103.080666666667	3.44333333333333
375.057333333333	4.16200000000000	151.406666666667	40.4113333333333	193.437333333333	5.68533333333333	106.524000000000	6.22000000000000
379.219333333333	1.95133333333333	191.818000000000	7.75400000000000	199.122666666667	4.63466666666667	112.744000000000	18.4780000000000
381.170666666667	2.03800000000000	199.572000000000	10.5353333333333	203.757333333333	16.1840000000000	131.222000000000	6.72266666666667
383.208666666667	4.34466666666667	0	8.60466666666667	0	18.0746666666667	137.944666666667	12.1360000000000
387.553333333333	2.40133333333333	8.60466666666667	8.17600000000000	18.0746666666667	19.8733333333333	150.080666666667	6.67200000000000
389.954666666667	3.90333333333333	16.7806666666667	7.06400000000000	37.9480000000000	22.9560000000000	161.220000000000	3.66666666666667
393.858000000000	4.14400000000000	23.8446666666667	9.69066666666667	60.9040000000000	33.4406666666667	164.886666666667	19.2513333333333
398.002000000000	1.51266666666667	33.5353333333333	40.9506666666667	94.3446666666667	16.4953333333333	184.138000000000	7.16600000000000
399.514666666667	3.68066666666667	74.4860000000000	18.5386666666667	110.840000000000	5.18466666666667	191.304000000000	6.75466666666667
403.195333333333	1.92133333333333	93.0246666666667	9.79733333333333	116.024666666667	12.9266666666667	200.257333333333	3.46200000000000
405.116666666667	1.57466666666667	102.822000000000	52.4460000000000	128.951333333333	5.30133333333333	203.719333333333	3.26000000000000
0	1.95133333333333	155.268000000000	41.5700000000000	134.252666666667	7.02466666666667	206.979333333333	18.4173333333333
1.95133333333333	1.66400000000000	196.838000000000	18.4606666666667	141.277333333333	7.91133333333333	3.22666666666667	3.79066666666667
3.61533333333333	2.73533333333333	215.298666666667	9.33466666666667	149.188666666667	27.4246666666667	7.01733333333333	4.41666666666667
6.35066666666667	2.28333333333333	224.633333333333	14.8606666666667	176.613333333333	5.09200000000000	23.1426666666667	4.71133333333333
8.63400000000000	4.20600000000000	239.494000000000	25.6540000000000	181.705333333333	17.1853333333333	30.4506666666667	7.99733333333333
12.8400000000000	1.97733333333333	265.148000000000	8.18266666666667	198.890666666667	22.5213333333333	45.8513333333333	20.6853333333333
14.8173333333333	1.73466666666667	273.330666666667	21.0700000000000	221.412000000000	6.05533333333333	68.1586666666667	3.20666666666667
16.5520000000000	1.54333333333333	294.400666666667	6.96866666666667	227.467333333333	4.73266666666667	82.5086666666667	6.06466666666667
18.0953333333333	2.38066666666667	301.369333333333	15.9126666666667	232.200000000000	10.6720000000000	90.3153333333333	6.04733333333333
20.4760000000000	27.3300000000000	0	9.66933333333333	242.872000000000	8.77533333333333	115.474000000000	3.22866666666667
47.8060000000000	1.54800000000000	9.66933333333333	7.19666666666667	251.647333333333	19.6046666666667	118.702666666667	5.98400000000000
49.3540000000000	4.62266666666667	16.8660000000000	7.41600000000000	271.252000000000	4.99200000000000	124.686666666667	4.63266666666667
53.9766666666667	1.60000000000000	24.2820000000000	29.0126666666667	276.244000000000	5.69666666666667	134.310666666667	5.06666666666667
55.5766666666667	8.56866666666667	53.2946666666667	43.7753333333333	281.940666666667	14.6113333333333	141.860000000000	4.03000000000000
64.1453333333333	5.65000000000000	97.0700000000000	34.3820000000000	0	5.18333333333333	151.031333333333	3.72800000000000
69.7953333333333	3.42200000000000	131.452000000000	39.6246666666667	5.18333333333333	6.73133333333333	156.730000000000	4.53666666666667
73.2173333333333	4.40466666666667	171.076666666667	23.3813333333333	11.9146666666667	36.2733333333333	161.266666666667	7.06466666666667
77.6220000000000	14.3733333333333	194.458000000000	19.3833333333333	48.1880000000000	8.52266666666667	168.331333333333	8.75400000000000
91.9953333333333	5.81266666666667	213.841333333333	18.9706666666667	56.7106666666667	19.5673333333333	179.930666666667	49.5060000000000
97.8080000000000	4.90200000000000	5.12066666666667	14.9986666666667	76.2780000000000	20.1960000000000	229.436666666667	8.94133333333333
102.710000000000	4.18533333333333	20.1193333333333	16.8593333333333	96.4740000000000	5.84533333333333	238.378000000000	4.04600000000000
106.895333333333	1.47533333333333	36.9786666666667	7.43066666666667	102.319333333333	7.08666666666667	244.028000000000	15.0126666666667
108.370666666667	2.01666666666667	44.4093333333333	25.0680000000000	109.406000000000	4.99333333333333	259.040666666667	5.50133333333333
110.387333333333	1.49266666666667	69.4773333333333	7.69800000000000	114.399333333333	33.6180000000000	264.542000000000	8.23266666666667
111.880000000000	10.4586666666667	77.1753333333333	66.5173333333333	148.017333333333	14.4433333333333	5.59133333333333	6.73533333333333
122.338666666667	9.32466666666667	143.692666666667	32.4700000000000	162.460666666667	5.46000000000000	14.7926666666667	14.1673333333333
131.663333333333	3.41733333333333	176.162666666667	5.33866666666667	167.920666666667	18.0140000000000	28.9600000000000	15.6273333333333
135.080666666667	2.25533333333333	181.501333333333	9.66266666666667	185.934666666667	39.7253333333333	44.5873333333333	32.7980000000000
137.336000000000	1.60466666666667	191.164000000000	28.8073333333333	0	6.41200000000000	77.3853333333333	26.5186666666667
138.940666666667	3.91400000000000	219.971333333333	30.3606666666667	8.25266666666667	2.27733333333333	103.904000000000	6.10066666666667
142.854666666667	5.19866666666667	250.332000000000	7.04933333333333	10.5300000000000	4.42466666666667	110.004666666667	28.3940000000000
148.053333333333	1.46800000000000	257.381333333333	15.0686666666667	14.9546666666667	7.19933333333333	138.398666666667	7.37866666666667
149.521333333333	5.35866666666667	272.450000000000	6.80600000000000	22.1540000000000	2.17733333333333	147.673333333333	7.99533333333333
154.880000000000	10.9560000000000	279.256000000000	10.2633333333333	24.3313333333333	4.26600000000000	158.699333333333	4.02000000000000
165.836000000000	32.5706666666667	289.519333333333	9.17733333333333	28.5973333333333	2.53000000000000	162.719333333333	17.6700000000000
198.406666666667	6.47133333333333	298.696666666667	7.69600000000000	31.1273333333333	5.39866666666667	180.389333333333	3.76866666666667
204.878000000000	4.46066666666667	306.392666666667	5.58666666666667	38.2586666666667	2.76533333333333	186.604000000000	3.54000000000000
209.338666666667	9.24200000000000	0	7.84866666666667	41.0240000000000	2.99666666666667	190.144000000000	7.96333333333333
218.580666666667	2.39800000000000	7.84866666666667	6.98400000000000	45.7533333333333	2.32000000000000	200.053333333333	3.17600000000000
220.978666666667	17.4913333333333	14.8326666666667	10.6093333333333	48.0733333333333	2.26333333333333	203.229333333333	9.95066666666667
238.470000000000	4.84800000000000	25.4420000000000	7.79000000000000	50.3366666666667	7.81666666666667	213.180000000000	35.6126666666667
243.318000000000	2.70800000000000	33.2320000000000	6.94666666666667	58.1533333333333	5.60666666666667	248.792666666667	3.93733333333333
246.026000000000	1.55666666666667	40.1786666666667	5.43466666666667	63.7600000000000	5.60333333333333	252.730000000000	3.34066666666667
247.582666666667	2.59333333333333	45.6133333333333	5.80066666666667	69.3633333333333	23.2333333333333	256.070666666667	8.49066666666667
250.176000000000	9.53333333333333	51.4140000000000	6.27800000000000	92.5966666666667	2.42133333333333	264.561333333333	16.1900000000000
259.709333333333	8.92000000000000	57.6920000000000	16.2786666666667	96.9240000000000	3.22066666666667	284.002666666667	3.79266666666667
268.629333333333	2.32466666666667	73.9706666666667	12.6306666666667	100.144666666667	6.18133333333333	12.6573333333333	36.6713333333333
270.954000000000	2.99733333333333	86.6013333333333	6.61466666666667	106.326000000000	2.52333333333333	49.3286666666667	53.1946666666667
273.951333333333	9.24333333333333	93.2160000000000	19.2080000000000	108.849333333333	2.67266666666667	102.523333333333	16.9066666666667
283.194666666667	10.7400000000000	112.424000000000	5.44666666666667	111.522000000000	12.3020000000000	119.430000000000	7.89200000000000
293.934666666667	3.56733333333333	117.870666666667	8.07666666666667	123.824000000000	4.93266666666667	138.294000000000	33.6406666666667
297.502000000000	8.14266666666667	125.947333333333	5.95600000000000	128.756666666667	2.10266666666667	171.934666666667	34.3900000000000
305.644666666667	2.75533333333333	0	21.5033333333333	130.859333333333	2.77200000000000	206.324666666667	18.4820000000000
308.400000000000	3.76600000000000	21.5033333333333	13.7326666666667	133.631333333333	9.98066666666667	229.077333333333	7.65400000000000
312.166000000000	3.89533333333333	35.2360000000000	8.62333333333333	143.612000000000	7.52400000000000	245.149333333333	19.6740000000000
316.061333333333	1.93800000000000	43.8593333333333	6.23866666666667	151.136000000000	3.09600000000000	264.823333333333	59.6640000000000
317.999333333333	10.6280000000000	50.0980000000000	10.7300000000000	154.232000000000	5.08200000000000	324.487333333333	83.0233333333333
328.627333333333	5.35266666666667	60.8280000000000	11.3206666666667	159.314000000000	5.05400000000000	410.436666666667	8.74533333333333
333.980000000000	10.3506666666667	72.1486666666667	10.1026666666667	164.368000000000	4.09000000000000	419.182000000000	31.9873333333333
344.330666666667	5.57333333333333	82.2513333333333	5.45200000000000	168.458000000000	8.57866666666667	451.169333333333	8.26800000000000
349.904000000000	2.12066666666667	87.7033333333333	5.68600000000000	177.036666666667	8.04066666666667	459.437333333333	14.6446666666667
352.024666666667	3.12266666666667	93.3893333333333	5.34466666666667	186.969333333333	3.29333333333333	474.082000000000	10.2840000000000
355.147333333333	3.62200000000000	98.7340000000000	5.45533333333333	190.262666666667	4.81933333333333	484.366000000000	24.8533333333333
358.769333333333	5.99133333333333	0	1.25600000000000	195.082000000000	4.27266666666667	509.219333333333	59.4200000000000
364.760666666667	4.59533333333333	1.25600000000000	1.06266666666667	199.354666666667	2.20866666666667	568.639333333333	34.3900000000000
369.356000000000	5.28933333333333	2.31866666666667	0.949333333333333	201.563333333333	7.46600000000000	603.029333333333	9.60733333333334
374.645333333333	10.0646666666667	3.26800000000000	0.966000000000000	209.029333333333	6.93066666666667	619.794666666667	8.50200000000000
384.710000000000	2.15200000000000	4.23400000000000	1.17000000000000	215.960000000000	2.21466666666667	18.5826666666667	15.1560000000000
386.862000000000	2.67066666666667	5.40400000000000	1.08600000000000	218.174666666667	6.51666666666667	41.3220000000000	6.37533333333333
389.532666666667	2.47133333333333	6.49000000000000	1.06666666666667	224.691333333333	5.13600000000000	47.6973333333333	49.9253333333333
392.004000000000	7.61666666666667	7.55666666666667	1.81333333333333	229.827333333333	7.60333333333333	103.541333333333	15.3166666666667
399.620666666667	5.25533333333333	9.37000000000000	1.62200000000000	237.430666666667	5.30666666666667	118.858000000000	23.8466666666667
404.876000000000	3.42533333333333	10.9920000000000	1.33800000000000	242.737333333333	4.57933333333333	142.704666666667	60.2900000000000
2.45000000000000	2.02666666666667	12.3300000000000	1.12333333333333	247.316666666667	4.00733333333333	202.994666666667	11.0866666666667
4.47666666666667	1.88466666666667	13.4533333333333	2.51666666666667	253.318666666667	6.55000000000000	220.391333333333	7.15200000000000
6.36133333333333	1.64866666666667	15.9700000000000	2.23066666666667	259.868666666667	2.56266666666667	232.809333333333	6.10066666666667
8.01000000000000	1.95933333333333	18.2006666666667	1.71400000000000	264.440000000000	5.31466666666667	244.574000000000	10.1606666666667
9.96933333333333	3.63333333333333	19.9146666666667	1.03800000000000	269.754666666667	6.21800000000000	254.734666666667	36.1866666666667
13.6026666666667	1.84333333333333	20.9526666666667	1.90533333333333	275.972666666667	3.85533333333333	293.730000000000	5.85133333333333
15.4460000000000	4.58066666666667	22.8580000000000	4.32266666666667	279.828000000000	4.16400000000000	323.304666666667	6.76933333333333
20.0266666666667	1.76466666666667	27.1806666666667	1.51000000000000	286.002000000000	6.95466666666667	336.486666666667	13.8780000000000
21.7913333333333	2.70800000000000	28.6906666666667	3.09933333333333	294.689333333333	3.50066666666667	350.364666666667	28.4346666666667
24.4993333333333	1.58000000000000	31.7900000000000	3.54800000000000	298.190000000000	2.31666666666667	379.801333333333	19.2673333333333
26.0793333333333	4.63133333333333	35.3380000000000	4.86400000000000	300.506666666667	4.94866666666667	20.9953333333333	9.87666666666667
30.7106666666667	2.20400000000000	40.2020000000000	1.84600000000000	0	2.93666666666667	30.8720000000000	14.6886666666667
32.9146666666667	5.59200000000000	42.0480000000000	4.78600000000000	2.93666666666667	25.2953333333333	47.0146666666667	11.6993333333333
38.5066666666667	2.84333333333333	46.8340000000000	2.11066666666667	28.2320000000000	20.0086666666667	71.6006666666667	22.2320000000000
41.3500000000000	7.33266666666667	48.9446666666667	1.93600000000000	48.2406666666667	8.46066666666667	98.5613333333333	10.4033333333333
48.6826666666667	9.68066666666667	50.8806666666667	4.10133333333333	56.7013333333333	4.16333333333333	118.026000000000	8.45733333333333
58.3633333333333	2.12000000000000	54.9820000000000	1.36000000000000	60.8646666666667	4.79600000000000	130.827333333333	6.73866666666667
60.4833333333333	2.11066666666667	56.3420000000000	3.84866666666667	67.3940000000000	2.13333333333333	141.448666666667	29.9226666666667
62.5940000000000	1.50000000000000	60.1906666666667	0.986666666666667	69.5273333333334	2.32200000000000	171.371333333333	23.7340000000000
64.0940000000000	1.53133333333333	61.1773333333333	3.37600000000000	71.8493333333333	15.3986666666667	195.105333333333	7.70400000000000
65.6253333333333	5.22933333333333	64.5533333333333	1.08666666666667	87.2480000000000	21.7993333333333	229.356666666667	6.93133333333333
70.8546666666667	2.11800000000000	65.6400000000000	2.64800000000000	109.047333333333	3.86600000000000	236.288000000000	5.81066666666667
72.9726666666667	17.1433333333333	68.2880000000000	1.57533333333333	112.913333333333	10.8846666666667	246.836666666667	6.07933333333333
90.1160000000000	7.80466666666667	69.8633333333333	1.00666666666667	123.798000000000	2.07533333333333	257.973333333333	83.8926666666667
97.9206666666667	1.74800000000000	70.8700000000000	1.63600000000000	125.873333333333	15.1233333333333	7.10133333333333	9.98066666666667
99.6686666666667	1.60133333333333	72.5060000000000	2.03666666666667	140.996666666667	3.39466666666667	29.9513333333333	7.77066666666667
101.270000000000	5.79200000000000	74.5426666666667	3.50266666666667	144.391333333333	5.07800000000000	37.7220000000000	10.0666666666667
107.062000000000	1.88600000000000	78.0453333333333	2.29533333333333	149.469333333333	3.25200000000000	47.7886666666667	7.44466666666667
108.948000000000	2.70800000000000	80.3406666666667	1.03400000000000	152.721333333333	2.13333333333333	77.2006666666667	30.4566666666667
111.656000000000	3.70666666666667	81.3746666666667	0.919333333333333	154.854666666667	2.53266666666667	112.830666666667	7.73466666666667
115.362666666667	3.81066666666667	82.2940000000000	1.70333333333333	157.387333333333	4.68600000000000	139.559333333333	13.6493333333333
119.173333333333	4.98666666666667	83.9973333333333	1.72666666666667	162.073333333333	6.80000000000000	175.502000000000	56.6053333333333
124.160000000000	12.2126666666667	85.7240000000000	5.48866666666667	168.873333333333	6.53200000000000	232.107333333333	26.1066666666667
136.372666666667	8.41333333333333	91.2126666666667	0.964666666666667	175.405333333333	2.76333333333333	266.495333333333	32.9240000000000
144.786000000000	8.16266666666667	92.1773333333333	0.943333333333333	178.168666666667	9.74266666666667	323.629333333333	7.14400000000000
152.948666666667	6.93000000000000	93.1206666666667	1.51400000000000	187.911333333333	3.05400000000000	335.978666666667	9.58000000000000
159.878666666667	18.2446666666667	94.6346666666667	2.04933333333333	190.965333333333	4.33866666666667	352.146000000000	10.3253333333333
178.123333333333	1.66400000000000	96.6840000000000	0.930666666666667	195.304000000000	2.19933333333333	362.471333333333	23.0166666666667
179.787333333333	2.36133333333333	97.6146666666667	1.65000000000000	197.503333333333	2.39466666666667	387.888666666667	34.9900000000000
182.148666666667	5.06866666666667	99.2646666666667	1.18000000000000	199.898000000000	5.56400000000000	431.956666666667	15.4613333333333
187.217333333333	2.42533333333333	100.444666666667	2.74200000000000	205.462000000000	5.84733333333333	19.3093333333333	8.39800000000000
189.642666666667	3.42333333333333	103.186666666667	1.11066666666667	211.309333333333	4.49066666666667	37.1926666666667	19.9766666666667
193.066000000000	2.15200000000000	104.297333333333	2.09133333333333	215.800000000000	9.25000000000000	57.1693333333333	14.3133333333333
195.218000000000	2.41866666666667	106.388666666667	0.926666666666667	225.050000000000	13.1586666666667	71.4826666666667	13.4713333333333
197.636666666667	4.45200000000000	107.315333333333	1.08066666666667	238.208666666667	15.2613333333333	87.3206666666667	20.0180000000000
202.088666666667	5.65600000000000	108.396000000000	1.42866666666667	253.470000000000	2.27600000000000	107.338666666667	13.9886666666667
207.744666666667	12.6746666666667	0	0.944666666666667	255.746000000000	3.30066666666667	128.173333333333	8.91933333333333
220.419333333333	6.84400000000000	0.944666666666667	1.04666666666667	259.046666666667	5.33266666666667	137.092666666667	18.5780000000000
227.263333333333	2.89400000000000	1.99133333333333	1.80866666666667	264.379333333333	5.18666666666667	162.902666666667	12.8860000000000
230.157333333333	3.80133333333333	3.80000000000000	1.72266666666667	269.566000000000	2.11333333333333	182.076000000000	9.51866666666667
233.958666666667	3.18066666666667	5.52266666666667	1.18800000000000	271.679333333333	15.1946666666667	191.594666666667	10.9133333333333
237.139333333333	3.94866666666667	6.71066666666667	1.38600000000000	286.874000000000	4.25466666666667	202.508000000000	34.1026666666667
241.088000000000	16.5346666666667	8.09666666666667	1.65066666666667	291.128666666667	4.74933333333333	236.610666666667	37.1366666666667
0	1.96800000000000	9.74733333333333	1.04933333333333	295.878000000000	3.86600000000000	287.434000000000	34.1306666666667
1.96800000000000	5.96600000000000	10.7966666666667	1.25733333333333	299.744000000000	2.46200000000000	328.088666666667	51.8773333333333
7.93400000000000	21.0873333333333	12.0540000000000	0.969333333333333	1.82733333333333	4.27133333333333	379.966000000000	12.3180000000000
29.0213333333333	23.4740000000000	13.0233333333333	1.14266666666667	6.09866666666667	2.77800000000000	392.284000000000	35.7426666666667
52.4953333333333	1.62866666666667	14.1660000000000	1.33533333333333	10.8026666666667	2.18266666666667	428.026666666667	7.47000000000000
54.1240000000000	1.79000000000000	15.5013333333333	1.22733333333333	14.9846666666667	3.64466666666667	5.48333333333333	26.9613333333333
55.9140000000000	3.46866666666667	16.7286666666667	0.981333333333333	18.6293333333333	3.72133333333333	32.4446666666667	7.54333333333333
59.3826666666667	2.83933333333333	17.7100000000000	1.98533333333333	22.3506666666667	3.27933333333333	72.7866666666667	7.34733333333333
62.2220000000000	15.9626666666667	19.6953333333333	1.60600000000000	25.6300000000000	5.09200000000000	80.1340000000000	8.07600000000000
78.1846666666667	4.70533333333333	21.3013333333333	1.30866666666667	30.7220000000000	2.95666666666667	91.3826666666667	11.0740000000000
82.8900000000000	6.30000000000000	22.6100000000000	1.30000000000000	35.5913333333333	2.64000000000000	108.872000000000	12.2133333333333
89.1900000000000	7.13733333333333	23.9100000000000	3.04933333333333	38.2313333333333	5.63866666666667	127.884666666667	7.28000000000000
96.3273333333333	4.97933333333333	26.9593333333333	0.956666666666667	45.8286666666667	2.71533333333333	135.164666666667	7.45000000000000
101.306666666667	2.67666666666667	27.9160000000000	1.50866666666667	48.5440000000000	2.47200000000000	154.153333333333	22.2780000000000
103.983333333333	13.9680000000000	29.4246666666667	1.33400000000000	51.0160000000000	2.26866666666667	203.653333333333	18.0593333333333
117.951333333333	3.43533333333333	30.7586666666667	2.55666666666667	53.2846666666667	38.7320000000000	221.712666666667	7.39933333333333
121.386666666667	5.61133333333333	33.3153333333333	1.90600000000000	92.0166666666667	5.44800000000000	229.112000000000	7.09666666666667
126.998000000000	2.74733333333333	35.2213333333333	1.70333333333333	97.4646666666667	5.53466666666667	244.246000000000	7.21333333333333
129.745333333333	4.76600000000000	36.9246666666667	0.939333333333333	102.999333333333	6.33666666666667	251.459333333333	20.2280000000000
134.511333333333	1.98333333333333	37.8640000000000	1.44933333333333	111.118000000000	13.7726666666667	271.687333333333	14.5586666666667
136.494666666667	6.90333333333333	39.3133333333333	1.09800000000000	124.890666666667	15.4273333333333	3.97200000000000	103.398666666667
143.398000000000	5.62866666666667	40.4113333333333	1.76400000000000	140.318000000000	2.36200000000000	107.370666666667	47.8986666666667
149.026666666667	2.81866666666667	42.1753333333333	1.41733333333333	142.680000000000	3.46133333333333	155.269333333333	65.7053333333333
151.845333333333	5.16800000000000	43.5926666666667	3.45600000000000	146.141333333333	3	220.974666666667	117.700000000000
157.013333333333	12.2613333333333	47.0486666666667	7.06000000000000	149.141333333333	5.15466666666667	345.470000000000	26.9026666666667
169.274666666667	8.38000000000000	54.1086666666667	1.17733333333333	154.296000000000	6.08733333333333	372.372666666667	28.6913333333333
177.654666666667	1.73600000000000	55.2860000000000	1.30666666666667	160.383333333333	3.41266666666667	401.064000000000	8.30266666666667
179.390666666667	3.94866666666667	56.5926666666667	1.24266666666667	165.572000000000	2.30200000000000	443.356666666667	9.57600000000000
183.339333333333	5.35666666666667	57.8353333333333	1.09066666666667	169.598000000000	11.2580000000000	498.210000000000	40.5226666666667
188.696000000000	4.08533333333333	58.9260000000000	3.00666666666667	180.856000000000	2.56066666666667	540.513333333333	16.8760000000000
192.781333333333	2.50533333333333	61.9326666666667	3.66000000000000	185.420666666667	2.05866666666667	0	137.599333333333
195.286666666667	3.23733333333333	65.5926666666667	1.52333333333333	187.479333333333	2.38933333333333	137.599333333333	227.286666666667
198.524000000000	1.67800000000000	67.1160000000000	3.00933333333333	189.868666666667	3.24533333333333	364.886000000000	49.6646666666667
200.202000000000	11.1633333333333	70.1253333333333	2.21466666666667	193.114000000000	3.41333333333333	414.550666666667	57.9326666666667
211.365333333333	9.60133333333334	72.3400000000000	0.998666666666667	196.527333333333	2.03600000000000	472.483333333333	9.50000000000000
220.966666666667	8.70200000000000	73.3386666666667	2.59400000000000	198.563333333333	14.8440000000000	492.056000000000	68.8453333333333
229.668666666667	4.01200000000000	75.9326666666667	1.46733333333333	213.407333333333	2.51933333333333	573.230666666667	15.6920000000000
233.680666666667	22.7453333333333	0	0.974666666666667	215.926666666667	3.47000000000000	21.5606666666667	8.45933333333333
256.426000000000	7.24733333333333	0.974666666666667	1.33333333333333	219.396666666667	15.6106666666667	31.8666666666667	56.0313333333333
263.673333333333	1.57533333333333	2.30800000000000	0.997333333333333	236.895333333333	4.01800000000000	87.8980000000000	82.6033333333333
265.248666666667	2.67133333333333	3.30533333333333	1.15066666666667	240.913333333333	8.48400000000000	170.501333333333	15.7453333333333
267.920000000000	6.18933333333333	4.45600000000000	3.97733333333333	249.397333333333	6.89266666666667	186.246666666667	13.2053333333333
274.109333333333	5.33466666666667	8.43333333333333	2.06066666666667	258.124666666667	13.8626666666667	212.403333333333	49.6366666666667
279.444000000000	6.31200000000000	10.4940000000000	1.97400000000000	0	2.70866666666667	281.580000000000	22.7486666666667
285.756000000000	7.37266666666667	12.4680000000000	1.03866666666667	2.70866666666667	4.23733333333333	304.328666666667	8.49733333333333
293.128666666667	4.08733333333333	13.5066666666667	1.46333333333333	6.94600000000000	4.87933333333333	327.360666666667	13.9733333333333
297.216000000000	24.7780000000000	14.9700000000000	0.944666666666667	11.8253333333333	10.3013333333333	341.334000000000	16.3546666666667
321.994000000000	1.69466666666667	15.9146666666667	1.87266666666667	22.1266666666667	3.02333333333333	0	19.4720000000000
323.688666666667	1.56533333333333	17.7873333333333	1.40666666666667	25.1500000000000	12.8693333333333	19.4720000000000	6.52866666666667
325.254000000000	4.44333333333333	19.1940000000000	1.01866666666667	40.6026666666667	14.2380000000000	26.0006666666667	9.73933333333333
329.697333333333	10.2980000000000	20.2126666666667	0.958000000000000	54.8406666666667	3.04600000000000	35.7400000000000	8.54400000000000
339.995333333333	1.70800000000000	21.1706666666667	1.05333333333333	57.8866666666667	6.29533333333333	44.2840000000000	5.59133333333333
341.703333333333	3.98333333333333	22.2240000000000	2.10600000000000	64.1820000000000	14.0133333333333	53.6713333333333	15.7606666666667
345.686666666667	3.17800000000000	24.3300000000000	1.25800000000000	78.1953333333333	24.7180000000000	72.9333333333333	3.98666666666667
348.864666666667	4.35066666666667	25.5880000000000	0.966000000000000	102.913333333333	6.55066666666667	80.2913333333333	13.4280000000000
[truncated: 13,605 more rows]

## Sheet: Location perference
Male-1D-Day5-Day	Dis to Food (%)	100	99	98	97	96	95	94	93	92	91	90	89	88	87	86	85	84	83	82	81	80	79	78	77	76	75	74	73	72	71	70	69	68	67	66	65	64	63	62	61	60	59	58	57	56	55	54	53
[truncated: 71 more rows]
[truncated: 52 more columns]
